# Supplementary material for: Ovarian Sensitivity Decreased Significantly in Patients With Insulin Resistance Undergoing in vitro Fertilization and Embryo Transfer
Source: Front Physiol. 2022 Mar 11;12:809419. doi: 10.3389/fphys.2021.809419 (PMC8963761; doi:10.3389/fphys.2021.809419)
Supplement: Supplementary file 2 [file Data_Sheet_2.xlsx]

## Sheet: IR patients
1长方案/2拮抗剂方案	卡号	姓名	OSI	MOSI	FORT	FOI	AFC	Gn启动剂量	COH总量	获卵数	年龄	AMH	DHE-S(98.8-340)	GLU	空腹胰岛素	HOMA-IR	BMI	FSH	LH	E2	P	PRL（4.79-23.3）	T（8.4-48.1）	LH/FSH	TSH（0.27-4.2）	HCG日内膜厚度	HCG日雌激素	HCG LH	HCG日孕酮	HCG卵泡	优势卵泡数（大于等于14mm）	优势卵泡率	受精方式	MII（成熟卵）	可移植胚胎	优胚数	优质胚胎率	生化妊娠	生化妊娠	临床妊娠	临床妊娠	足月产
1	456873	王楠	3.33333	180	1.44444	29.6296	27	150	2400	8	26	2.79	321.9	5.24	15.54	3.62	27.48	5.46	4.81	25.1	0.14	11.1	39.9	0.880952	2.49	0.9	1671	1.11	0.34	39	8	0.205128	IVF		8	2	0.25	是	1	是	1	否	早期流产
1	435647	杨莹莹	17.037	180	0.962963	85.1852	27	150	1350	23	27	6.57	360.4	5.24	19.94	4.64	18.99	4.69	4.91	36	0.29	13.79	48.21	1.04691	1.65	1.2	10483	3.26	1.03	26	12	0.461538	IVF		15	6	0.4	是	1	是	1	是
1	415078	李艳艳	10	240	0.638889	50	36	150	1800	18	31	13.99	327.4	5.91	21.02	5.52	27.67	6.85	14.12	34.18	0.05	16.6	54	2.06131	1.7	0.9	2332	2.4	0.26	23	12	0.521739	IVF		17	2	0.117647	是	1	是	1	否	中晚期流产
1	060014479	英云云	2.85714	166.667	0.88	36	25	150	3150	9	33	5.62	342.2	5.13	18.15	4.14	25.52	7.38	16.07	35.6	0.13	8.95	60.72	2.17751	3.74	1.25	2320	2.56	0.27	22	9	0.409091	IVF		8	3	0.375	否	0
1	535584	吴红	5	248.889	0.785714	32.1429	28	112.5	1800	9	32	8.05	297.2	5.6	19.38	4.82	23.62	6.42	10.69	27.7	0.23	15.69	31.93	1.66511	2.28	1.7	4109	2.21	0.44	22	12	0.545455	IVF		9	7	0.777778	是	1	是	1	否	中晚期流产
1	425348	张秀月	1.5873	193.333	0.793103	17.2414	29	150	3150	5	24	4.84	265.5	5.55	30.4	7.5	28.41	6.31	13.5	28.4	0.19	10.32	33.1	2.13946	1.28	1.1	998	1.91	<0.05	23	5	0.217391	IVF		4	3	0.75	是	1	是	1	否	早产
1	535278	张彦喜	15.2381	146.667	1.27273	72.7273	22	150	1050	16	30	4.76	431.5	5.23	13.16	3.06	22.46	6.19	13.41	62.3	0.45	14	36.65	2.1664	2.059	1.55	4744	2.52	0.45	28	16	0.571429	IVF		16	12	0.75	是	1	是	1	是
1	060019436	隋俊	7.22222	173.333	0.807692	50	26	150	1800	13	27	5.49	356.7	5.9	17.91	4.696	28.78	5.33	3.83	33.9	0.28	9.58	39.9	0.718574	1.95	1.25	4508	<0.1	12.94	21	15	0.714286	IVF		12	7	0.583333	是	1	是	1	否	早期流产
1	060023494	颜爽	10.3704	393.333	0.576271	23.7288	59	150	1350	14	24	18	152.1	4.97	20.22	4.466	28.77	5.45	7.62	51.7	0.11	6.31	42	1.39817	0.889	0.9	1229	0.83	0.18	34	13	0.382353	IVF		14	4	0.285714	是	1	是	1
1	060003964	纪林	9.52381	133.333	1.35	50	20	150	1050	10	26	3.164	254.1	5.04	12.02	2.69	26.3	6.48	14.2	60.2	0.26	12.45	52.88	2.19136	2.05	1.35	3805	3.1	0.31	27	15	0.555556	供精IVF		10	4	0.4	是	1	否	0		流产
1	457313	武纪英	4.44444	102.857	1.22222	66.6667	18	175	2700	12	33	6.57	263.2	5.5	12.23	2.99	27.07	8.02	5.63	22.7	0.19	11.93	14.94	0.701995	0.677	1.35	6980	1.88	0.68	22	13	0.590909	IVF		12	8	0.666667	是	1	是	1
1	565399	王亚妮	2.52632	336	0.666667	14.2857	63	187.5	3562.5	9	30	11.58	292	6.55	17.16	5	27.06	3.64	8.46	46.8	0.34	64.08	79.94	2.32418	1.78	1.2	5320	2.47	0.45	42	10	0.238095	ICSI	5	5	1	0.2
1	456873	王楠	8.17204	154.286	1.25926	70.3704	27	175	2325	19	26	11.175	210.8	5	55.54	12.34	27.48	5.46	4.81	25.1	0.14	11.1	39.9	0.880952	2.49	1.2	2655	2.54	0.31	34	17	0.5	IVF		19	12	0.631579	是	1	是	1
1	488905	付亚丽	6.37168	131.429	1.17391	78.2609	23	175	2825	18	29	4.45	332.6	5.05	12.98	2.91	28.2	7.88	17.94	50.9	0.09	13.38	48.52	2.27665	3.26	1.2	2854	0.96	0.53	27	18	0.666667	IVF		12	3	0.25	是	1	是	1
1	565564	王琪	5.16129	133.333	1.35	60	20	150	2325	12	29	1.94	303.2	5.08	16.7	3.77	28.29	6.92	6.22	39	0.34	10.6	50	0.898844	1.55	1.1	2564	2.25	0.34	27	12	0.444444	ICSI		8	0	0	是	1	是	1
1	060023617	孙启凤	2.77778	113.333	1.47059	29.4118	17	150	1800	5	29	3.6	184	5.05	14	3.14	25.71	6.76	5.18	37.33	0.37	11.51	37.46	0.766272	2.64	1.3	1670	2.76	0.2	25	9	0.36	IVF		5	2	0.4	否	0	否	0
1	489717	张桂芳	1.36752	453.333	0.544118	11.7647	68	150	5850	8	27	7.6	422	5.38	29.34	7.02	27.08	10.1	27.9	53.5	0.17	12.8	77.9	2.76238	3.08	1	1507	3.33	0.32	37	15	0.405405	IVF		8	2	0.25	否	0	否	0
1	488127	董苗	2.05128	233.333	1.22857	11.4286	35	150	1950	4	26	6.16	336.8	4.82		48.39	28.61	6.22	18.54	35.7	0.13	9.55	39.96	2.98071	2.05	1	1086	0.92	0.23	43	8	0.186047	IVF		4	2	0.5	是	1	是	1
1	457265	聂庆菲	8.9441	168	1.28571	85.7143	21	125	2012.5	18	31	3.41	261.6	4.72	40.51	8.5	19.53	6.94	10.2	53.9	0.15	12.5	15.1	1.46974	1.17	0.8	4144	1.31	0.59	27	16	0.592593	IVF		13	6	0.461538	是	1	是	1
1	564146	韩伟	4.22764	220	0.818182	39.3939	33	150	3075	13	32	4.36	281	5.39	46.81	11.21	29.07	4.99	14.6	47.8	0.16	9.6	44.6	2.92585	2.43	1	2681	0.76	0.45	27	13	0.481481	IVF		13	10	0.769231	是	1	是	1
1	060011576	王彤	12	153.333	1.13043	78.2609	23	150	1500	18	28	5.67	422.5	5.13	61.85	14.1	20.5	6.9	6.29	44.7	0.2	13.47	32.41	0.911594	1.64	0.8	2593	2.31	1.2	26	14	0.538462	ICSI		13	10	0.769231	是	1	是	1	否	早期流产
1	060026062	王齐齐	16	284.444	1.34375	37.5	32	112.5	750	12	27	10.5	219.8	5.6	12.94	3.22	18.99	5.42	5.57	33	0.19	16.18	11.53	1.02768	1.87	1	10061	3.01	0.56	43	29	0.674419	IVF		12	8	0.666667	是	1	是	1
1	536198	李琳琳	15.5556	166.667	0.84	84	25	150	1350	21	30	4.25	289.2	5.22	134.1	31.11	20.55	5.68	6.81	43.8	0.24	16.09	25.28	1.19894	1.56	1.3	4630	2.29	0.91	21	15	0.714286	IVF		11	7	0.636364	否	0	否	0
1	060011643	张云霄	8.88889	153.333	1.17391	52.1739	23	150	1350	12	25	5.75	311.9	4.88	17.9	3.88	28.16	4.85	3.27	24	0.28	16.73	42.27	0.674227	3.46	1.5	2772	2.15	0.56	27	16	0.592593	IVF		12	3	0.25	是	1	是	1
1	060024777	付雪梅	3.52941	186.667	0.785714	32.1429	28	150	2550	9	29	3.3	211.2	5.14	32.82	7.5	29.63	5.86	8.8	30.2	0.34	8.87	32.9	1.50171	1.44	1	2580	4.36	0.35	22	16	0.727273	IVF		9	7	0.777778	是	1	是	1	否	早期流产
1	536320	徐艺	6.66667	133.333	1.15	45	20	150	1350	9	33	3.67	344.6	5.01	13.12	2.92	23.53	6.68	4.83	36.3	0.17	12.19	23.15	0.723054	2.68	1	2960	2.12	0.38	23	7	0.304348	IVF		9	5	0.555556
1	563187	任英梅	11.8519	126.667	1.31579	84.2105	19	150	1350	16	26	4.49	243.9	5.16	58.39	13.39	23.19	8.8	4.4	30.8	0.2	34.4	20	0.5	1.95	1.3	2931	3.54	0.26	25	14	0.56	IVF		16	8	0.5	是	1	是	1
1	538052	张静	6.93333	173.333	0.923077	50	26	150	1875	13	30	8.65	382.1	5.92	30.14	7.93	24.17	4.78	19.59	66.68	0.2	16.59	65.13	4.09833	2.071	1.25	4813	1.24	1.95	24	14	0.583333	IVF		12	3	0.25	是	1	是	1
1	489473	张珍	20.4444	193.333	1.68966	79.3103	29	150	1125	23	24	9.11	352.4	4.42	13.36	2.62	19.01	5.38	15.31	50.2	0.56	11.95	54.96	2.84572	1.75	1	11698	1.94	0.69	49	30	0.612245	IVF		17	14	0.823529	是	1	是	1
1	454689	王凯月	1.7094	213.333	1.29167	20.8333	24	112.5	2925	5	25	5.11	186.9	4.96	16	3.52711	26.22	7.81	9.96	34.4	＜0.05	10.7	33.32	1.27529	2.69	1.3	1373	<0.3	0.1	31	12	0.387097	IVF		5	1	0.2	是	1	是	1
1	060014046	徐艳艳	6.41975	84.4444	1.26316	68.4211	19	225	2025	13	34	3.01	278.4	5.37	90.08	21.4991	27.07	5.73	5.74	28.4	0.14	10.57	18.46	1.00175	1.18	1	2989	0.89	0.45	24	14	0.583333	IVF		13	6	0.461538	是	1	否	0		流产
1	060017195	赵延绪	7.35632	140	1.14286	76.1905	21	150	2175	16	28	7.65	385.2	5.01	15.97	3.55599	28.65	4.86	6.64	29.6	0.15	12	30.6	1.36626	2.33	0.85	3426	1.53	0.47	24	17	0.708333	IVF		16	5	0.3125	是	1	是	1
1	421838	陈静静	11.4286	111.111	1.36	72	25	225	1575	18	28	9.35	315	4.24		55.7984	24.71	4.82	20.9	41.6	＜0.05	11.36	30.84	4.3361	2.64	1.3	5791	2.76	0.38	34	26	0.764706	供精IVF		18	11	0.611111	是	1	是	1
1	414227	张佩佩	16.1905	328.889	0.864865	45.9459	37	112.5	1050	17	33	11.887	164.3	5.62	22.46	5.61001	24.64	4.12	4.51	19.4	0.26	7.81	21.78	1.09466	0.962	0.95	4028	1.77	0.6	32	17	0.53125	ICSI		14	6	0.428571
1	538851	胡延文	6.33663	232	0.793103	55.1724	29	125	2525	16	34	4.39	190	5.27	15.89	3.72179	27.05	5.83	7.37	18.9	0.13	17.4	11.8	1.26415	3.31	0.95	2750	1.85	0.54	23	12	0.521739	IVF		16	12	0.75	是	1	是	1
1	575533	张西英	5.71429	133.333	1	60	20	150	2100	12	32	3.23	223.3	5.67	12.11	3.05172	28.09	6.57	7.92	24.9	0.13	16.6	16.8	1.20548	2.84	0..8	1818	0.96	0.21	20	10	0.5	IVF		11	5	0.454545	否	0	否	0
1	060024625	孔维洁	21.3333	133.333	1.65	120	20	150	1125	24	26	4.44	333.5	4.45	15.1	2.98644	22.79	4.54	3.13	43.2	0.32	15.9	28.3	0.689427	2.056	1	5350	2.97	0.59	33	14	0.424242	IVF		9	4	0.444444
1	458581	张旭娟	5.92593	53.3333	1.58333	100	12	225	2025	12	38	1.6	145.7	5.68	12.25	3.09	22.07	6.56	4.89	28.5	0.26	15.12	9.55	0.745427	1.87	0.7	3831	3.08	0.58	19	11	0.578947	IVF	0	12	4	0.333333	是	1	是	1	是
1	108127	李青云	9.90476	146.667	0.863636	59.0909	22	150	1312.5	13	30	3.508	177.8	5.45	11.64	2.82	21.31	5.3	3.68	55.3		20.83	29.49	0.69434	2.92	1	4127	2.18	0.41	19	14	0.736842	供精IVF	0	13	5	0.384615	是	1	是	1
1	284331	潘兴廷	20.4444	146.667	1.27273	104.545	22	150	1125	23	29	2.68	234.8	5.56	14.88	3.68	23.84	6.62	6.94	35	0.38	14.06	23.14	1.04834	2.32	1.1	5214	2.85	0.39	28	19	0.678571	IVF	0	13	10	0.769231	是	1	是	1	是
1	532681	杨锡云	14.3448	75	1.8	173.333	15	200	1812.5	26	32	5.39	271.8	5.44	35.16	8.5	28.84	4.07	2.46	17.562	0.59	12.88	29	0.604423	0.45	1.5	4689	2.01	0.69	27	21	0.777778	IVF	0	14	4	0.285714	是	1	是	1
1	326646	高雪	11.8519	140	1.19048	76.1905	21	150	1350	16	30	2.65	278.2	5.41	12.27	2.95	22.37	7.15	6.35	44.6	0.21	19.36	15.31	0.888112	3.85	1.1	6808	3.54	0.68	25	14	0.56	供精IVF	0	16	4	0.25	是	1	是	1	是
1	138022	林华	4.44444	80	0.944444	50	18	225	2025	9	33	2.07	255.4	5.61	15.33	3.82	21.69	5.54	2.8	62.8	0.42	24.76	29.18	0.505415	1.81	1.3	2734	4.28	0.52	17	12	0.705882	IVF	9	9	8	0.888889	是	1	是	1	是
1	482549	张艳艳	2.7451	62.2222	0.857143	50	14	225	2550	7	34	3.947	136.3	5.81	14.92	3.85	23.31	5.22	7.21	20.4	0.29	13.91	6.37	1.38123	2.3	1.5	2395	1.41	0.73	12	4	0.333333	IVF	0	7	1	0.142857	是	1	否	0		流产
1	566184	李娅	21.3333	140	1.19048	152.381	21	150	1500	32	31	4.51	359.7	5.04	13.46	3.02	22.16	5.74	4.85	28.1	0.1	26.77	24.07	0.844948	2.68	1.25	6040	2.41	0.63	25	15	0.6	IVF	0	16	7	0.4375	是	1	是	1	是
1	566511	马春艳	11.7333	140	1.28571	52.381	21	150	937.5	11	27	2.99	355.2	5.65	13.56	3.41	24.78	4.38	3.98	26.6	0.37	12.64	24.45	0.908676	1.14	0.95	2919	3.69	0.64	27	15	0.555556	IVF	0	10	7	0.7	是	1	是	1	是
1	273628	于慧敏	3.76068	106.667	1.6875	68.75	16	150	2925	11	28	3.478	182.3	4.93	12.61	2.76	22.68	7.34	2.97	30.1		12.19	19.43	0.404632	1.67	1.3	2469	0.7	0.7	27	14	0.518519	供精IVF	0	11	0	0	否	0
1	487303	王彦婷	5	53.3333	2.125	75	8	150	1200	6	30	2.08	307.3	5.28	14.44	3.39	29.78	7.12	1.91	70.43	0.64	9.87	44.62	0.268258	1.805	0.8	1854	2.65	0.65	17	9	0.529412	IVF	4	2	0	0	否	0
1	486476	郭静	5	97.1429	0.764706	52.9412	17	175	1800	9	32	6.14	274	5.5	11.6	2.84	22.06	4.32	5.23	27.1	0.23	11.95	11.49	1.21065	1.92	0.65	1797	1.03	0.75	13	7	0.538462	PESA/TESA-ICSI	9	8	5	0.625	是	1	是	1
1	060013214	葛丹丹	3.58974	106.667	1.25	87.5	16	150	3900	14	20	1.54	392.7	5.86	30.24	7.88	22.53	10.56	6.76	34.2	0.29	18.13	41.61	0.640152	3.72	1.1	>3000	1.94	0.91	20	7	0.35	ICSI	0	12	8	0.666667	是	1	是	1	是
1	434066	李文婷	13.7143	200	1.35	60	20	100	875	12	29	2.98	246.9	5.35	11.87	2.82	19.86	6.52	5.66	34	0.26	22.24	14.85	0.868098	0.474	1.25	4616	3.54	0.82	27	12	0.444444	ICSI	9	9	3	0.333333	是	1	是	1	是
1	533445	刘志霞	4.8227	65	1.84615	130.769	13	200	3525	17	37	2.28	112.4	5.38	20	4.78	26.28	5.28	6.28	38.5	0.15	10.93	15.88	1.18939	0.972	1.35	3342	1.24	0.37	24	16	0.666667	IVF	0	16	3	0.1875	是	1	是	1	是
1	060015300	丁晓慧	5.92593	93.3333	1	57.1429	14	150	1350	8	30	2.09	267.3	5.26	14.47	3.38	24.38	6.13	7	31	0.15	13.99	22.97	1.14192	0.885	1.6	2444	3.18	0.41	14	7	0.5	IVF	0	6	2	0.333333	否	0
1	060008954	祝春青	3.25581	60	0.75	58.3333	12	200	2150	7	34	2.5	179	5	12.89	2.86	22.33	7.16	5.79	35.95	0.21	40.29	13	0.808659	2.79	0.85	2091	2.01	0.99	9	6	0.666667	ICSI	0	5	1	0.2	否	0
1	276055	单国栋	9.52381	120	1.05556	83.3333	18	150	1575	15	34	4.43	161.4	4.91			21.88	7.61	11.37	36.1	0.17	17.27	29.11	1.49409	3.64	1	6766	1.78	0.75	19	15	0.789474	供精IVF	0	15	10	0.666667	是	1	是	1	是
1	457035	陈之梅	16.3441	120	1.94444	105.556	18	150	1162.5	19	32	5.02	223.5	5.24	14.97	3.49	23.59	5.22	6.41	28.9	0.13	7.68	15.18	1.22797	1.65	1	5424	1.65	0.53	35	19	0.542857	IVF	0	13	9	0.692308
1	456841	宋文静	21	126.667	1.68421	110.526	19	150	1000	21	30	3.52	240.4	5.4	11.35	2.724	25.37	5.63	7.52	27.9	0.24	21.99	26.43	1.3357	3.99	1	5440	3	0.22	32	21	0.65625	IVF	0	13	10	0.769231	是	1	是	1
1	533205	孙悦珈	10.8333	80	2.08333	108.333	12	150	1200	13	33	3.23	383	5.12	15.33	3.49	24.73	3.37	2.44	24.3	0.35	9.5	34.1	0.724036	3.9	1	>3000	1.18	0.43	25	18	0.72	IVF	0	13	4	0.307692	是	1	是	1	否	早产
1	060021766	王新	8.88889	100	1.46667	80	15	150	1350	12	29	2.1	256	4.78			24.75	6.42	3.81	26.5	0.52	16.68	13.1	0.593458	1.79	1.1	4620	2.09	0.85	22	15	0.681818	IVF	0	12	1	0.0833333			是	1
1	451928	李妍	20.3922	100	1.73333	173.333	15	150	1275	26	30	5.96	218.8	4.79	16.07	3.42	21.56	7.36	5.64	65	0.55	25.72	65.62	0.766304	2.37	1.35	6611	2.32	0.45	26	18	0.692308	IVF	0	16	11	0.6875	是	1	是	1
1	060017867	赵珂珂	12.5	93.3333	1.28571	107.143	14	150	1200	15	33	2.65	176.5	5.14	11.83	2.7	20.85	6.9	4.5	23.96	0.33	10.13	19.6	0.652174	1.87	1	2519	3.17	0.47	18	13	0.722222	IVF	0	15	2	0.133333	否	0
1	484569	牛梦茹	10.8475	168	1.28571	38.0952	21	125	737.5	8	24	2.58	244.6	5.61	14.7	3.67	18.87	6.54	7.62	56.8	0.49	12.72	40.4	1.16514	2.23	1.3	2621	3.38	0.35	27	11	0.407407	ICSI	0	7	0	0	是	1	是	1
1	060018479	宋丽红	13.0233	144	1.33333	77.7778	18	125	1075	14	24	4.3	274.2	5.24	20.03	4.66	26.16	4.56	4.33	21.9	0.25	20.79	25.66	0.949561	4.3	1.1	4011	4.4	0.43	24	11	0.458333	IVF	0	15	2	0.133333	否	0
1	535592	孙红	12.7778	80	1.2	115	20	250	1800	23	24	3.39	451.8	5.74	18.35	4.68	24.82	6.06	9.42	36	3.07	6.92	21.21	1.55446	2.63	1.1	1895	1.18	7.03	24	13	0.541667	IVF	0	16	11	0.6875	是	1	是	1
1	060022659	段修芹	9.52381	75	1.4	133.333	15	200	2100	20	31	1.83	476	5.5	16.02	3.92	23.63	6.28	3.37	36.1	0.25	8.29	28.46	0.536624	1.78	1.3	2781	1.3	0.53	21	15	0.714286	IVF	0	14	8	0.571429	是	1	是	1
1	536005	吕春营	11.3131	160	1.41667	58.3333	24	150	1237.5	14	34	5.7	383.5	5.05	22.78	5.11	20.9	5.18	6.17	23.1	0.38	17.95	22.99	1.19112	2.79	1	3957	1.56	0.35	34	16	0.470588	IVF	11	10	3	0.3	是	1	是	1
1	455833	王彦敏	9.09091	100	1.46667	100	15	150	1650	15	27	2.36	263.3	4.89	19.25	4.18	26.69	7.13	8.75	136.8	0.22	25.39	27.9	1.22721	2.28	0.9	5172	2.23	0.3	22	13	0.590909	IVF	0	15	5	0.333333	是	1	是	1
1	536006	田霞	6.66667	86.6667	1.92308	92.3077	13	150	1800	12	30	5.39	281.9	5.73	23.49	5.98	27.24	4.46	1.18	22	1.37	16.01	47	0.264574	3.55	1.2	3368	0.98	0.68	25	12	0.48	IVF	0	12	3	0.25	否	0
1	428966	孙艳艳	4.14815	21.8182	3.5	233.333	6	275	3375	14	30	2.545	188	5.71	35.79	9.08	26.4	7.5	7.77	18.1	1.16	19.64	23.05	1.036	3.2	1	3925	2.09	0.57	21	10	0.47619	IVF	0	14	1	0.0714286	是	1	是	1
1	376634	吴蒙蒙	8.64865	102.857	1.38889	88.8889	18	175	1850	16	31	3.45	264.3	5.23	19.49	4.53	29.06	4.7	3.58	29.4	0.22	5.43	28	0.761702	1.73	0.65	4162	2.33	0.47	25	14	0.56	IVF	0	16	1	0.0625
1	533283	李铮	7.05882	68.5714	1.08333	75	12	175	1275	9	32	2.2	201	5.16	18.6	4.27	25.59	5.54	3.83	49.1	<0.05	9.57	22	0.691336	2.33	1.25	3260	4.38	0.46	13	8	0.615385	IVF	0	9	4	0.444444	否	0	否	0
1	563954	宫德华	15.5556	160	1.41667	87.5	24	150	1350	21	33	6.34	147.8	4.86	13.51	2.92	20.81	6.65	8.78	27.9	0.46	23.3	9.96	1.3203	3.07	1.1	9305	1.81	1.4	34	17	0.5	IVF	0	13	2	0.153846	是	1	是	1
1	485931	宋朝艳	5.5914	60	2.55556	144.444	9	150	2325	13	31	4.19	301	5.69	21.13	5.34	23.47	7.27	5.05	36.7	0.25	11.8	13.2	0.694635	1.69	1.2	7511	1.17	1.09	23	15	0.652174	IVF	0	13	8	0.615385	是	1	是	1
1	415754	胡婷婷	12.5	133.333	1.6	75	20	150	1200	15	30	3.153	397	5.59	28.64	7.12	25.57	5.79	4.1	29.4	0.28	25.4	29.21	0.708117	3.41	1	6738	3.49	0.5	32	18	0.5625	IVF	0	15	2	0.133333	是	1	是	1
1	533190	王英	8.88889	126.667	1.05263	63.1579	19	150	1350	12	31	5.1	307	5.67			19.03	2.72	10.6	100	0.25	14.4	28.1	3.89706	2.92	0.75	3278	1.56	1.51	20	10	0.5	IVF	0	12	8	0.666667	否	0
1	535426	吴月美	1.95122	60	2	66.6667	9	150	3075	6	32	3.3	205.3	5.22	13.06	3.03	22.47	7.23	6.1	31.5	0.39	18.38	14.7	0.843707	2.54	1.25	4824	2.37	0.46	18	6	0.333333	IVF	0	6	0	0	是	1	是	1
1	274857	张明芬	4.54545	45	2.33333	111.111	9	200	2200	10	34	3.97	217	5.2	21.58	4.99	23.14	6.52	3.38	33.8	《0.05	14.39	10.12	0.518405		0.8	2776	1.84	0.42	21	9	0.428571	供精IVF	0	8	3	0.375	是	1	是	1
1	454836	李银平	6.66667	113.333	1.35294	52.9412	17	150	1350	9	23	2.17	254.2	5.37			22.98	8.11	2.43	37.8	0.16	10.2	11.4	0.29963	1.01	1.3	3129	2.25	0.26	23	14	0.608696	IVF	0	9	6	0.666667	是	1	是	1		早期流产
1	562593	孟令君	5.5814	57.7778	1.61538	138.462	13	225	3225	18	29	1.7	181.7	5.78	19.32	4.96	23.49	7.61	3.04	42.1	0.15	20.87	14.27	0.399474	1.72	1.25	3691	0.86	0.85	21	16	0.761905	IVF	0	17	0	0
1	130052	王岐丽	10.7937	120	1.2381	80.9524	21	175	1575	17	32	4.61	382.9	5.07	25.34	5.71	28.26	5.74	5.5	38.8	0.28	22.18	17.97	0.958188	2.82	1.25	3524	2.79	0.55	26	16	0.615385	ICSI	0	5	0	0
1	566139	李林	10.1587	97.1429	1.11765	94.1176	17	175	1575	16	35	5.91	155	5.34	13.93	3.31	23.42	5.34	3.87	30	0.16	15.02	0.16	0.724719	1.53	1.1	4888	5.04	0.95	19	15	0.789474	IVF	0	16	6	0.375	是	1	是	1
1	060025156	肖亚萍	5.86667	146.667	1	50	22	150	1875	11	27	2.3	285.6	5.3	28.96	6.82	28.41	7.85	2.31	36	0.337	25.27	15.6	0.294268	2.48	1.1	2485	2.19	0.31	22	8	0.363636	IVF	0	11	7	0.636364	是	1	是	1
1	060023229	郭婕	12.5926	86.6667	1.76923	130.769	13	150	1350	17	31	3.73	无	5.62			21.48	5.06	4.52	52.8	0.32	23.82	32	0.893281	2.2	0.95	5069	2.51	0.44	23	12	0.521739	IVF	0	16	1	0.0625	是	1	是	1
1	060024556	孙颖	8.88889	93.3333	1.57143	85.7143	14	150	1350	12	30	2.39	298.5	5.47	19.91	4.84	21.9	7.23	2.5	57.2	0.63	8.52	62	0.345781	1.68	0.95	4225	2.33	0.44	22	17	0.772727	IVF	0	12	7	0.583333	是	1	是	1
1	060022653	汤素雅	9.45455	224	1	46.4286	28	125	1375	13	20	5.75	无	5.36	22.8	5.43	25.7	5.54	3.07	13.81	0.09	19.56	20	0.554152	2.18	1.7	2785	2.42	0.49	28	15	0.535714	供精IVF	0	13	10	0.769231	是	1	是	1
1	404746	刘亚茹	2.82828	86.6667	1.23077	53.8462	13	150	2475	7	29	2.04	271	4.81			25.89	8.61	2.22	27.8	0.23	9.5	19.8	0.25784	2.25	1.2	1010	1.63	0.32	16	5	0.3125	ICSI	6	6	3	0.5	是	1	是	1
1	418375	赵静	5.55556	56.6667	1.05882	58.8235	17	300	1800	10	31	8.74	226.4	4.91			21.78	6.13	3.09	17.9	0.18	31.67	22.38	0.504078	2.67	1.2	2520	2.42	0.32	18	7	0.388889	供精IVF	0	10	0	0	是	1	是	1
1	563897	秦研研	18.4615	153.333	1.30435	78.2609	23	150	975	18	30	3.52	148.4	5.56			19.23	6.83	8.07	32.3	0.36	24.89	16.7	1.18155	3.12	1	4453	3.53	0.27	30	18	0.6	IVF	0	17	5	0.294118	是	1	是	1
1	496988	张静	9.90476	113.333	1.35294	76.4706	17	150	1312.5	13	34	3.88	320.4	5.02	24.43	5.45	28.25	6.78	4.34	44.8	0.05	23.2	27.1	0.640118	0.522	1.35	3997	2.05	0.47	23	12	0.521739	IVF	0	13	8	0.615385	是	1	是	1
1	060023385	李雯媛	5.86667	120	1.33333	61.1111	18	150	1875	11	27	4.27	291.4	4.79	38.68	8.23	20.59	7.25	10.27	36.01	0.39	28.49	19.88	1.41655	1.805	1.2	5524	1.57	0.58	24	14	0.583333	IVF	0	11	5	0.454545	否	0
1	401278	庄梦瑶	1.90476	86.6667	1.07692	15.3846	13	150	1050	2	23	1.998	213.9	5.33	12.17	2.88	20.19	6.37	5.53	44.4	0.22	18.23	13.53	0.868132	3.67	1.25	1505	3.3	0.19	14	3	0.214286	ICSI	2	2	1	0.5	是	1	是	1
1	563234	刘真真	2.10526	65	1.46154	38.4615	13	200	2375	5	32	1.73	207.9	4.82			18.53	5.22	3.47	58.75	0.34	8.59	16.92	0.664751	1.42	1	1592	6.17	0.58	19	4	0.210526	IVF	0	5	2	0.4	是	1	是	1
1	452152	李荣萍	9.16667	80	1.66667	91.6667	12	150	1200	11	25	4.822	234	5.78	15.22	3.91	19.57	5.15	5.61	15.2	0.22	20.14	16.53	1.08932	1.93	1.2	3044	2.09	0.71	20	10	0.5	供精IVF	0	11	4	0.363636	是	1	是	1
1	060026369	任红歌	11.1111	60	3.11111	166.667	9	150	1350	15	28	3.66	258.1	4.85		9.77	18.6	3.5	6.43	125.6	0.34	13.15	18.97	1.83714	1.61	1.1	6953	3.02	0.53	28	16	0.571429	IVF	0	15	6	0.4	是	1	是	1		早期流产
1	538179	刘玲玉	3.75	120	1.05556	50	18	150	2400	9	30	7.89	52.36	4.77	16.17	3.43	27.7	5.69	3.89	29.7	0.2	17.6	9.99	0.683656	0.551	1.2	3587	2.4	0.78	19	10	0.526316	IVF	0	9	2	0.222222	是	1	否	0		流产
1	060023949	李笑燕	5.92593	100	1.26667	80	15	150	2025	12	27	1.93	141	5.3	15.13	3.56	21.36	8.93	5.14	63.5	0.22	15.5	25	0.575588	2.21	1.3	2352	1.75	0.42	19	11	0.578947	IVF	0	11	10	0.909091	是	1	是	1
1	417938	吴玉馨	6.06061	153.333	1.04348	43.4783	23	150	1650	10	30	3.9	254.9	4.7			18.9	6.38	9.34	35.7	0.53	23.4	19.8	1.46395	2.06	1	5098	1.86	1.04	24	16	0.666667	IVF	0	10	6	0.6	是	1	是	1
1	060023814	郭洁	5.51724	64	1.4375	75	16	250	2175	12	29	1.94	231.1	5.23			24.94	6.87	5.9	26.4	0.25	26.02	24.21	0.858806	2.89	1.1	4891	2.3	0.8	23	15	0.652174	IVF	0	11	3	0.272727	是	1	否	0		异位妊娠
1	537922	王祥花	14.1667	66.6667	2.1	170	10	150	1200	17	33	2.1	142.7	5.5	28.69	7.01	20.96	7.04	5.88	57.1	0.49	22.15	13.97	0.835227	2.37	0.9	3345	2.68	0.86	21	11	0.52381	IVF	0	17	8	0.470588	是	1	是	1
1	481124	李菲	9.16667	126.667	1.42105	57.8947	19	150	1200	11	31	6.45	340.7	5.12	22.14	5.04	18.22	5.05	3.5	37.17	0.33	15.64	31	0.693069	2.49	1.1	4423	4.64	0.62	27	16	0.592593	IVF	0	11	6	0.545455	是	1	是	1
1	060027124	高娜	4	113.333	0.823529	35.2941	17	150	1500	6	30	4.01	231.2	4.3	14.81	2.83	17.78	6.8	6.87	64.65	8.82	19.28	23	1.01029	1.6	0.8	3151	2.89	0.27	14	10	0.714286	IVF	0	5	2	0.4	是	1	是	1
1	489257	宋波	15.8333	86.6667	2.07692	146.154	13	150	1200	19	29	3.95	294.8	5.55			27.13	6.6	1.5	27.9	2.4	12.8	81	0.227273	2.23	1.35	1924	1.83	0.56	27	16	0.592593	ICSI	14	14	5	0.357143	是	1	是	1
1	228749	李敏	8.57143	133.333	0.8	45	20	150	1050	9	33	2.76	211.7	5.19	16.63	3.84	24.04	5.25	3.65	27.9	0.17	11.19	12.94	0.695238	1.21	0.75	1434	1.69	0.32	16	9	0.5625	IVF	0	9	9	1	是	1	是	1
1	497861	廖书韵	10.3704	126.667	1.10526	73.6842	19	150	1350	14	31	2.39	212.9	5.03	13	2.91	21.16	7.78	3.77	31.34	0.137	10.71	28.6	0.484576	1.54	1.1	3193	4.24	0.36	21	12	0.571429	ICSI	14	10	5	0.5	是	1	是	1
1	909441	刘园园	7.58621	95	0.894737	57.8947	19	200	1450	11	32	2.44	206.4	4.74			24.39	6.98	5.7	28.77	0.29	9.26	17.58	0.816619	3.55	1.3	2859	1.62	0.69	17	13	0.764706	供精IVF	0	11	4	0.363636	是	1	是	1
1	457536	晋倩倩	2.04082	40	1.2	50	10	250	2450	5	31	1.98	242.8	5.5	23.95	5.85	19.33	6.82	5.02	60.8	0.46	17.45	24.56	0.73607	2.9	1.1	1507	2.47	0.85	12	5	0.416667	IVF	0	5	1	0.2	是	1	是	1
1	562833	井凌然	7.5	66.6667	1.9	90	10	150	1200	9	33	2.43	115.2	5.87			21.03	7.68	6.27	47.05	0.45	22.91	8	0.816406	2.62	0.8	2443	2.37	0.23	19	5	0.263158	ICSI	7	6	3	0.5	否	0	否	0
1	060006648	穆娜娜	2.38095	120	1.22222	55.5556	18	150	4200	10	32	3.16	186.1	4.88	22.11	4.8	24.13	6.68	5.75	19.9	0.14	7.12	14.73	0.860778	3.49	1	2058	1.4	0.38	22	9	0.409091	IVF	0	10	6	0.6	是	1	是	1
1	488273	张树玲	2.46914	53.3333	1.75	62.5	8	150	2025	5	30	2.18	296.6	5.14	20.65	4.72	23.15	3.11	2.78	179.4	0.93	13.93	47	0.893891	1.977	1.25	2030	3.15	0.47	14	7	0.5	IVF	0	5	4	0.8	是	1	否	0		异位妊娠
1	533170	李丹丹	10.9091	133.333	1.35	90	20	150	1650	18	26	3.05	307	4.88	12.68	2.75	20.7	5.4	6.32	31	0.4	21.77	18.86	1.17037	2.24	1.1	4871	3.5	0.47	27	14	0.518519	TESA-ICSI	11	11	7	0.636364	是	1	是	1
1	416068	韩令然	4.84848	57.7778	1.53846	92.3077	13	225	2475	12	27	1.82	276.7	5.34	15.28	3.63	20.01	9.82	5	25.8	0.18	7.84	26.59	0.509165	1.38	1.2	2571	3.5	0.42	20	10	0.5	供精IVF	0	12	7	0.583333	是	1	是	1
1	537029	田化敬	5.25253	48.8889	2.18182	118.182	11	225	2475	13	33	2.41	126.2	4.84			23.92	9.17	9.14	54.9	0.38	8.91	9.47	0.996728	2.18	1.2	4812	1.44	0.96	24	16	0.666667	IVF	0	8	3	0.375	是	1	是	1
1	538261	李晶晶	15	133.333	1.25	90	20	150	1200	18	31	7.26	302.2	5.55	15.94	3.93	28.47	4.83	5.29	39	0.25	12.7	19	1.09524		1	5048	2.17	1	25	15	0.6	ICSI	0	18	7	0.388889	是	1	是	1
1	060014269	张娜	10.5263	69.3333	1.69231	115.385	13	187.5	1425	15	37	3.21	257.2	6	20.18	5.38	24.57	4.89	3.67	25.5	0.09	21.98	5.41	0.750511	0.901	1.3	2662	4.38	0.39	22	13	0.590909	ICSI	13	12	0	0	否	0	否	0
1	536023	葛玉芬	8.33333	100	1.46667	100	15	150	1800	15	36	2.71	无	4.49	26.6	5.31	27.29	5.44	3.63	16.1	0.2	10.46	<2.5	0.667279	3.61	1.2	1473	3.75	0.24	22	6	0.272727	IVF	0	5	2	0.4	是	1	否	0		流产
1	562501	王秋霞	5.55556	84.4444	1.68421	78.9474	19	225	2700	15	33	3.69	245.1	5.43	15.06	3.63	25.91	9.7	32.7	118	0.51	14.6	39	3.37113	2.32	0.85	4678	2.47	0.45	32	19	0.59375	IVF	0	15	11	0.733333	否	0
1	419195	吴爽	13.3333	90.6667	1.41176	100	17	187.5	1275	17	32	4.85	193.7	5.95	18.33	4.85	29.94	4.89	2.55	28.6	0.24	15.6	19.6	0.521472	2.49	1.5	2538	3.13	0.64	24	16	0.666667	IVF	0	16	8	0.5
1	533857	李文慧	4.65116	57.7778	1.84615	115.385	13	225	3225	15	32	1.81	204.9	5.38	14.33	3.43	26.16	7.63	5.89	40.5	0.33	20.59	22.11	0.771953	2.24	1.35	4497	1.89	0.48	24	18	0.75	IVF	0	15	6	0.4	是	1	是	1
1	459005	苏丹丹	6	113.333	1.29412	52.9412	17	150	1500	9	29	2.61	256.4	5.36	16.19	3.51	22.31	7.07	4.26	31.5	0.25	25.23	12.48	0.602546	4.06	1.3	1909	3.23	0.39	22	14	0.636364	ICSI	7	7	2	0.285714	是	1	是	1
1	488581	刘春燕	7.40741	128.889	0.965517	51.7241	29	225	2025	15	34	3.71	230.4	5.59	24.92	6.19	25.94	5.27	2.72	27.4	0.12	13.67	28	0.516129	2.04	1.3	>3000	2.06	0.75	28	18	0.642857	IVF	0	14	7	0.5	是	1	是	1
1	422039	张蓓	5.83333	133.333	1.06667	46.6667	15	112.5	1200	7	31	3.01	343.2	5.17	12.6	2.9	22.35	5.48	2.76	28.9	0.36	22.7	39.16	0.50365	5.14	1.1	2752	3.56	0.55	16	10	0.625	IVF	0	7	4	0.571429	是	1	是	1
1	494334	孙彩霞	4.73118	84.4444	1.15789	57.8947	19	225	2325	11	34	3.53	187.7	4.76			24.54	7.73	4.27	30.4	0.12	14.45	8.11	0.552393	2.53	1.35	3417	1.92	0.64	22	14	0.636364	IVF	0	10	4	0.4	是	1	是	1
1	060030828	庞惠方	13.5849	112	1.5	128.571	14	125	1325	18	29	5.3	329.9	5.44	13.34	3.23	19.18	8.98	6.68	43	0.2	12.43	30.76	0.743875	1.01	1	>3000	1.7	0.96	21	9	0.428571	IVF	0	10	4	0.4	否	0
1	060030896	任晓敏	5.33333	46.6667	1.92857	114.286	14	300	3000	16	30	1.9	305.8	5.16	19.47	4.47	26.06	6.67	4.75	27.5	0.22	8.55	26.6	0.712144	2.37	1.2	5562	2.07	0.32	27	16	0.592593	IVF	13	12	3	0.25	否	0
1	540168	孙雪丽	12.9412	120	1.5	91.6667	12	100	850	11	20	2.73	365.9	5.1	27.05	6.13133	18.48	6.89	3.43	45.7	0.19	7.5	37.54	0.497823	0.952	1	>3000	4.26	0.96	18	11	0.611111	IVF	0	10	6	0.6	是	1	是	1
1	540055	张研研	6.4	43.3333	1.46154	92.3077	13	300	1875	12	31	2.51	335.6	6.16	10.16	2.78158	18.5	7.7	4.99	31.3	0.29	23.1	19.38	0.648052	1.19	1	>3000	4.68	0.67	19	11	0.578947	IVF	0	12	5	0.416667
1	537722	孙红军	8.25397	80	1.66667	108.333	12	150	1575	13	29	3.32	289.6	5.25	13.61	3.17567	24.31	6.47	4.75	54.54	0.85	10.88	18.98	0.734158	0.83	1	3150	2.05	0.75	20	10	0.5	ICSI	11	11	1	0.0909091	是	1	是	1
1	484929	李夏梦	10	120	1.16667	66.6667	18	150	1200	12	29	3.59	218.1	5.62	30.87	7.71064	22.41	5.86	4.79	27.9	0.26	21.81	26.15	0.817406	1.81	0.9	>3000	2.53	0.78	21	13	0.619048	ICSI	11	9	0	0	否	0
1	575857	庞月	6.37681	100	1.46667	73.3333	15	150	1725	11	27	4.52	188.7	4.74	19.13	4.03005	24.38	9.08	3.63	47	0.41	8	33	0.39978	1.5	0.9	1904	1.92	0.18	22	13	0.590909	IVF	0	11	6	0.545455	否	0
1	060035181	张迪	4.36364	58.6667	1.27273	81.8182	11	187.5	2062.5	9	26	2.59	316.7	4.69	30.37	6.33046	24.12	6.4	4.65	30	1.04	20.2	48	0.726562	1.468	1.2	2482	2.72	0.69	14	11	0.785714	IVF	0	9	6	0.666667	是	1	是	1
1	060025781	魏苗苗	8.14815	113.333	1.17647	64.7059	17	150	1350	11	22	3.1	422.2	4.88			17.82	4.77	6.82	29.9	0.41	19	47	1.42977	2.21	1.8	5330	2.97	0.62	20	10	0.5	ICSI	10	10	4	0.4	是	1	是	1
1	060024276	吴磊磊	2.67782	101.333	0.947368	42.1053	19	187.5	2987.5	8	33	2.78	187.2	5.59	34.23	8.50425	28.76	6.66	4.21	43.1	0.19	7.96	18.5	0.632132	0.943	1	1640	1.68	0.44	18	8	0.444444	IVF	0	8	2	0.25	是	1	是	1
1	493924	张丽	15.7265	120	1.61111	127.778	18	150	1462.5	23	25	3.28	164.7	4.91	19.58	4.27279	24.28	3.8	7.11	38.3	0.07	16.32	26.62	1.87105	2.73	1.1	7165	1.94	0.69	29	20	0.689655	ICSI	19	10	3	0.3
1	406886	王月	7.61905	102.222	1.43478	104.348	23	225	3150	24	25	3.37	192.8	5.33	13.35	3.16247	23.42	5.39	4.36	23.8	＜0.05	12.4	10.4	0.808905	1.89	1.3	5484	1.22	1	33	19	0.575758	ICSI	14	11	7	0.636364	是	1	否	0		流产
1	539700	郭焕	8.33333	106.667	1.125	62.5	16	150	1200	10	34	2.55	245.7	4.35			21.78	5.42	4.97	37.4	0.45	18	13.2	0.916974	1.72	0.8	4051	1.95	0.53	18	10	0.555556	IVF	0	10	3	0.3	是	1	是	1		中晚期流产
1	060035187	黄传凤	5	93.3333	0.928571	42.8571	14	150	1200	6	32	2.63	291.4	5.21	32.49	7.52324	20.01	7.34	5.56	62.4	0.14	13.4	27.2	0.757493	2.63	0.8	3038	5.56	0.44	13	6	0.461538	IVF	0	6	3	0.5	是	1	是	1		早期流产
1	577054	钟蕊	11.8519	100	1.73333	106.667	15	150	1350	16	25	5.25	258	5.02	29.28	6.53269	19.12	5.21	5.9	25	0.4	31.08	37.75	1.13244	1.52	0.9	5286	2.81	0.82	26	16	0.615385	IVF	0	16	9	0.5625	是	1	是	1
1	060030241	李丹	5.25253	40	2.44444	144.444	9	225	2475	13	32	2.18	277.8	5.19	14.87	3.43001	21.53	7.07	4.56	49.9	0.06	13.43	20.2	0.644979	1.41	1.3	2889	2.42	0.72	22	13	0.590909	IVF	0	13	7	0.538462	是	1	是	1
1	459529	陈兰庆	3.80952	100	1.8	80	15	150	3150	12	33	6.59	156.9	4.84	15.58	3.35143	21.79	7.19	4.71	35.31	0.18	9.84	17	0.655076	2.04	1.1	5288	1.86	0.3	27	10	0.37037	供精IVF	0	12	1	0.0833333	是	1	是	1
1	540532	陈晓	18.3333	152	1.63158	115.789	19	125	1200	22	32	6.02	217.8	5.12	13.29	3.02421	17.26	5.85	7.08	60.7	＜0.05	9.5	13.6	1.21026	1.99	0.7	6425	2.26	0.59	31	13	0.419355	IVF	0	14	4	0.285714
1	926856	郭景玲	5.2381	46.6667	3.42857	157.143	7	150	2100	11	36	3.53	162.9	5.13	12.79	2.91612	24.84	5.99	4.76	78.7	0.35	15.5	31.2	0.794658	2.51	0.9	2513	1.04	0.4	24	13	0.541667	IVF	0	11	7	0.636364	是	1	是	1		早期流产
1	060035873	李超楠	6.66667	113.333	1	64.7059	17	150	1650	11	29	4.98	326	5.6	14.46	3.59893	22.7	4.32	3.41	32.3	0.23	15.87	23.49	0.789352	2.66	1	2017	3.45	0.46	17	9	0.529412	IVF	0	11	8	0.727273	是	1	是	1
1	562781	杨萌萌	6.66667	86.6667	1.30769	53.8462	13	150	1050	7	24	3.09	286	5.84			24.46	6.87	3.04	22.39	0.62	27.18	52	0.442504	1.55	1.1	2874	3.13	0.52	17	7	0.411765	供精IVF	0	7	4	0.571429	是	1	否	0		流产
1	576522	李玲玲	4.68085	70	1	78.5714	14	200	2350	11	31	1.69	236.1	5.45			25.27	6.88	3.88	42.8	0.32	13.34	21.37	0.563953	1.53	1.25	1618	1.09	0.93	14	9	0.642857	IVF	0	10	5	0.5	否	0
1	060036834	李雅文	11.1111	186.667	0.857143	47.619	21	112.5	900	10	28	1.68	206.8	5.03	31.61	7.07	22.7	6.44	7.49	74.45	0.3	29.43	32.28	1.16304	1.06	1.3	4292	5.64	0.69	18	10	0.555556	IVF	0	10	3	0.3	是	1
1	536158	刘亚辉	15.5556	153.333	1	60.8696	23	150	900	14	28	4.12	333.6	5.67	17.21	4.33692	27.34	5.26	4.58	29.5	0.44	26.38	28.93	0.870722	0.932	1.25	5018	4.09	0.3	23	13	0.565217	ICSI	9	9	5	0.555556
1	060029071	刘明明	11.4286	53.3333	4	300	8	150	2100	24	35	5.33	169	4.32	15.84	3.04128	22.04	6.35	13.7	47.1	0.35	33.4	22.4	2.15748	2.651	1.3	7988	4.44	0.6	32	17	0.53125	IVF	0	24	11	0.458333
1	060038842	姚铭雪	5.92593	80	1.91667	66.6667	12	150	1350	8	31	4.61	173	5.31			24.09	6.98	6.28	36.2	0.17	22.11	24.12	0.899713	3.5	1.1	4855	2.84	0.36	23	11	0.478261	IVF	0	8	2	0.25	是	1
1	541909	程翠萍	24.1667	126.667	1.68421	152.632	19	150	1200	29	27	4.16	83.85	5	11.82	2.62667	21.68	4.75	5.47	26	0.33	23.77	9	1.15158	2.08	1.25	1832	1.11	0.21	32	19	0.59375	IVF	0	19	11	0.578947
			8.63126																													0.545644
			4.92863																													0.132896
		p	0.9802	1.31215e-08	8.92533e-05	2.97215e-06	1.4667e-08	0.2426	0.289369	0.596483	0.602981	3.1445e-10	0.0480993	0.00868809	0.256688	0.572729	0.00474191	0.00279941	0.001642	0.914209	0.15419	0.908348	0.00024535	3.36372e-05	0.0952956	0.163966	0.489493	3.70109e-07	0.522916	3.44707e-05	0.896554	4.20705e-06	#DIV/0!	0.0400691	0.8717	0.384106	0.526319	#DIV/0!	0.0556723
			8.61553																													0.472327
			5.89837																													0.135162
1长方案/2拮抗剂方案	卡号	姓名	OSI	MOSI	FORT	FOI	AFC	Gn启动剂量	COH总量	获卵数	年龄	AMH	DHE-S(98.8-340)	GLU	空腹胰岛素	HOMA-IR	BMI	FSH	LH	E2	P	PRL（4.79-23.3）	T（8.4-48.1）	LH/FSH	TSH（0.27-4.2）	HCG日内膜厚度	HCG日雌激素	HCG LH	HCG日孕酮	HCG卵泡	优势卵泡数（大于等于14mm）		受精方式	MII（成熟卵）	可移植胚胎	优胚数		生化妊娠	生化妊娠	临床妊娠	临床妊娠	足月产
2	060006179	石志燕	13.0909	184	1.43478	78.2609	23	125	1375	18	27	6.55	376.2	5.32	19.09	4.51	24.7	5.93	15.67	43.16	0.08	16.19	29.39	2.6425	2.57	1.1	4650	2.55	0.9	33	18	0.545455	IVF		18	8	0.444444	是	1	是	1	否	早产
2	235164	张倩	6.08187	346.667	0.74359	33.3333	39	112.5	2137.5	13	30	11.75	295.4	6.3	17.53	4.91	22.14	5.64	18.34	64.8	0.42	26.77	32.82	3.25177	4.17	1.1	3500	7.09	0.75	29	8	0.275862	ICSI	12	11	9	0.818182	是	1	是	1	是
2	186371	申翠翠	10.5263	360	0.592593	27.7778	54	150	1425	15	31	17.78	293.7	5.67	13.13	3.31	22.27	5.81	9.12	25.9	0.16	12.01	39.09	1.56971	1.9	1.2	4623	6.38	0.72	32	14	0.4375	供精IVF		15	7	0.466667	是	1	是	1	是
2	563281	王瑞华	15.5556	140	1.14286	75	28	200	1350	21	24	6.42	481.2	5.72	10.65	2.71	24.49	5.18	14.52	61.3	0.25	10.49	73.84	2.80309	1.69	1.3	>3000	1.46	0.71	32	21	0.65625	IVF		15	9	0.6
2	060013970	王维	6.28571	200	1.16	44	25	125	1750	11	32	8.03	292.6	5.89	17.21	4.51	20.7	5.21	8.83	26.6	0.31	9.87	51.51	1.69482	1.19	1.2	6038	11.34	0.71	29	10	0.344828	IVF	11	11	5	0.454545	是	1	是	1	否	早产
2	322874	张艳梅	4	220	0.848485	27.2727	33	150	2250	9	23	6.05	255	5.17	11.66	2.68	27.77	6.55	12.87	38	0.12	11.15	41.77	1.96489	1.92	1.5	>3000	26.78	0.7	28	9	0.321429	IVF		9	2	0.222222	是	1	是	1	否	早期流产
2	060008988	崔荣荣	1.52381	124.444	0.75	14.2857	28	225	2625	4	35	12.78	211.7	5.74	11.63	2.97	25.26	8.94	18.88	41.2	0.18	13.22	57.75	2.11186	3.06	0.8	1504	2.25	0.39	21	3	0.142857	IVF		4	2	0.5	是	1	是	1	是
2	566259	于鑫鑫	22.8571	213.333	1.3125	93.75	32	150	1312.5	30	22	7.38	137.4	5.13	23.9	5.45	26.97	5.01	6.07	47.77	0.25	10.99	35	1.21158	3.39	1.25	12062	3.16	0.92	42	22	0.52381	IVF		15	6	0.4	是	1	是	1	是
2	409914	沈瑞旭	4.96124	151.111	0.764706	47.0588	34	225	3225	16	29	4.54	246.9	5.26	14.15	3.31	22.27	7	20.26	38.5	0.13	8.47	43.75	2.89429	2.2	1.2	5709	5.36	0.55	26	10	0.384615	IVF		15	7	0.466667	是	1	是	1	是
2	484032	刘洪蕊	1.66667	102.222	0.782609	13.0435	23	225	1800	3	27	1.804	161.3	6.73	16.66	4.98	27.64	6.47	10.63	138.5	0.2	6.45	31.1	1.64297	3.2	0.85	923.7	2.24	0.25	18	6	0.333333	IVF		3	3	1
2	565399	王亚妮	2.16216	420	0.603175	9.52381	63	150	2775	6	29	11.58	292	5.75	17.16	4.39	27.06	3.64	8.46	46.8	0.34	64.08	79.94	2.32418	1.78	0.85	1607	3.89	0.29	38	6	0.157895	IVF		6	1	0.166667	是	1	否	0	否	流产
2	535687	孙方	8	130	1.11538	57.6923	26	200	1875	15	27	4.9	401	6.49	25.28	7.292	29.41	5.65	7.16	29.5	0.23	17.27	27.1	1.26726	1.39	1.1	2028	2.03	0.9	29	13	0.448276	IVF		15	3	0.2	是	1	是	1
2	422968	林杰	8.25397	128.889	1.10345	44.8276	29	225	1575	13	31	12.11	342	5.07	15.24	3.434	26.51	5.2	12.51	60	1.34	8.59	71	2.40577	1.19	1.1	5117	7.67	0.66	32	14	0.4375	ICSI		6	0	0	是	1	否	0		流产
2	566373	陈春梅	32.3232	400	0.883333	66.6667	60	150	1237.5	40	28	18	510.7	5.29	48.52	11.41	23.46	4.13	6.76	68.9	0.45	16.15	121.6	1.6368	1.22	1	8457	2.21	0.91	53	21	0.396226	IVF					是	1	否	0		流产
2	177717	孙嫚嫚	13.3333	210	1.11905	64.2857	42	200	2025	27	29	2.44	814.9	6.16	51.82	14.19	29.93	5.12	7.59	37.6	0.33	9.3	84.72	1.48242	2.44	0.95	3776	3.5	0.5	47	26	0.553191	IVF		17	7	0.411765	是	1	否	0		早期流产
2	060021626	李艳慧	30.4762	113.333	2.11765	188.235	17	150	1050	32	22	7.17	275.7	5.3	13.7	3.227	23.57	4.68	9.74	47.5	1.29	70.12	37.18	2.0812	1.59	0.85	8272	10.04	0.59	36	18	0.5	IVF		15	8	0.533333	是	1	是	1
2	484380	张明娟	3.44828	168	1.04762	23.8095	21	125	1450	5	21	4.94	206.6	5.24	23.68	5.51	27.86	5.08	3.37	38.3	0.46	21.24	18.11	0.663386	3.1	1.1	1597	1.93	0.12	22	7	0.318182	IVF		5	0	0	否	0	否	0
2	321597	高文基	24.7619	213.333	1.41667	108.333	24	112.5	1050	26	27	7.65	442.2	4.95	16.99	3.74	20.7	4.74	6.95	30	0.13	11	36.1	1.46624	2.53	1.1	4615	5.59	0.79	34	15	0.441176	IVF		12	7	0.583333	是	1	是	1
2	060022311	黄萌	3.33333	200	1	40	30	150	3600	12	24	3.01	215	5.67	42.92	10.82	26.79	7.01	9.83	37.1	0.4	10.83	38.3	1.40228	2.94	1	4092	7.93	1.06	30	13	0.433333	IVF	12	12	2	0.166667	是	1	是	1
2	060021651	冯海冰	10	226.667	1.20588	44.1176	34	150	1500	15	26	5.55		5.06	19.16	4.31	28.04	6.17	8.32	75	0.85	15.4	73.12	1.34846	1.29	1.25	3301	1.48	0.38	41	17	0.414634	IVF		14	1	0.0714286	是	1	是	1
2	060024883	王菲	12	333.333	0.86	36	50	150	1500	18	25	18	112.3	5.42	27.26	6.57	28.6	3.58	7.33	61.7	0.25	21.42	58.16	2.04749	3.31	1.1	3499	2.09	0.31	43	20	0.465116	IVF		17	8	0.470588	是	1	是	1
2	499416	安佰慧	6.20155	346.667	1.05769	19.2308	52	150	1612.5	10	29	18	418.4	5.03	11.51	2.57	26.81	4.07	11.19	31.3	0.25	13.27	74.88	2.74939	2.97	1.3	742	3.26	0.11	55	22	0.4	IVF	7	7	7	1	否	0	否	0
2	060024154	陈丹	10.6667	186.667	0.928571	57.1429	28	150	1500	16	29	5.47	237.8	4.87	143.3	31.02	22.27	10.37	18.38	31.77	0.63	8.22	78	1.77242	2.264	1.2	4314	4.65	0.67	26	16	0.615385	IVF		16	10	0.625	是	1	是	1
2	060023130	杨鸿飞	15.0725	380	0.842105	34.2105	38	100	862.5	13	25	11.29	212.8	5.96	15.17	4.02	20.71	7.08	15.88	67.5	0.37	14.09	68.17	2.24294	3.49	1.2	6615	5.53	0.29	32	20	0.625	IVF		13	9	0.692308	是	1	是	1
2	450879	白少华	10.411	208	1.30769	73.0769	26	125	1825	19	32	6.9	229	5.47	15.2	3.7	25.81	5.34	5.61	46.1	0.05	16.3	29.48	1.05056	3.63	0.9	3474	1.97	1.05	34	17	0.5	IVF		13	8	0.615385	否	0	否	0
2	489308	徐娜	8.20513	160	1.41667	66.6667	24	150	1950	16	26	6.78	191.7	5.39	50.36	12.06	27.89	3.2	3.44	25.6	0.38	21.4	18.5	1.075	3.45	0.9	6847	2.8	0.78	34	13	0.382353	IVF		16	5	0.3125	是	1	是	1
2	060023963	张秋铃	4.84848	160	1.08333	66.6667	24	150	3300	16	36	5.23	151.9	5.49	41.26	10.07	27.62	4.21	4.01	25	0.05	14.8	5.11	0.952494	2.99	1.3	2993	8.39	0.49	26	10	0.384615	IVF		15	1	0.0666667	是	1	是	1
2	060026383	侯明磊	6.37681	160	1	45.8333	24	150	1725	11	27	12.55	146.6	4.96	14.25	3.14	26.49	5.9	9.43	31.7	0.13	6.85	13.57	1.59831	1.88	1.2	2025	4.68	0.41	24	10	0.416667	IVF		10	2	0.2	否	0	否	0
2	416520	王玉秀	5.83333	106.667	1.5	43.75	16	150	1200	7	33	11.2	179.3	5.24	12.86	2.99	21.38	6.64	3.34	51.4	0.1	11.38	13.28	0.503012	3.79	0.9	3169	3.09	0.35	24	15	0.625	IVF		7	0	0
2	060015906	李宏伟	7.40741	233.333	0.657143	28.5714	35	150	1350	10	31	4.88	209.3	4.86	17.93	3.87	27.18	5.01	3.8	26.5	0.29	17.36	28.5	0.758483	1.24	1	3672	10.3	0.58	23	11	0.478261	IVF		10	7	0.7	是	1	是	1	否	中晚期流产
2	060011101	杨成成	16.6667	186.667	1.19048	71.4286	21	112.5	900	15	27	9.24	328.6	5.46	42.76	10.38	19.62	5.86	6.7	18.2	0.22	24.3	13.3	1.14334	3.82	1	3658	0.95	0.73	25	16	0.64	ICSI		13	7	0.538462	是	1	是	1
2	060017481	种善玲	10.5426	320	0.65	42.5	40	125	1612.5	17	35	11.52	307.5	6.16	12.79	3.5	24.46	6.52	17.27	31.4	0.14	12.6	41.68	2.64877	2.35	1.3	6772	3.15	0.8	26	18	0.692308	IVF		16	6	0.375	是	1	否	0		流产
2	426601	王雪	10	153.333	1.34783	91.3043	23	150	2100	21	22	3.94	275.2	5.14	20.59	4.7	22.97	6.14	10.6	80.9		12.3	26.9	1.72638	2.65	0.9	2833	2.22	0.37	31	16	0.516129	ICSI	16	15	4	0.266667	是	1	是	1
2	564251	郑晓	8.88889	166.667	0.92	48	25	150	1350	12	25	9.05	249.5	5.33	26.3	6.23	29.12	5.68	8.97	32.6	0.38	7.73	27.7	1.57923	2.03	1.1	7520	17.2	0.97	23	14	0.608696	IVF		10	0	0	是	1	是	1
2	060019141	卜芬	3.80952	280	0.928571	28.5714	42	150	3150	12	31	6.18	197.2	5.46	23.51	5.71	26.36	4.94	4.97	30	0.06	12.44	16	1.00607	2.05	1	3656	3.04	0.44	39	8	0.205128	ICSI	7	7	6	0.857143	是	1	是	1
2	411129	王春华	18.3333	306.667	0.673913	47.8261	46	150	1200	22	26	8.55	472.3	5.4	23.01	5.52	26.23	5.47	19.9	44.2	0.14	5.41	62.5	3.63803	2.06	1	3997	3.98	0.67	31	13	0.419355	IVF		13	6	0.461538	否	0	否	0
2	563777	石明雪	7.33333	146.667	0.909091	50	22	150	1500	11	21	4.87	313.2	4.8	25.68	5.48	20.71	6.18	8.68	35.5	0.28	21.7	23.6	1.40453	4.87	1	3483	4.44	0.45	20	11	0.55	IVF		11	10	0.909091	是	1	是	1
2	452609	牛方超	10.8642	346.667	1.10256	28.2051	39	112.5	1012.5	11	29	9.34	155.7	4.9	14.95	3.26	24.53	4.33	3.75	32.8	0.25	25.4	25.5	0.866051	2.69	1.1	3462	2.34	0.25	43	15	0.348837	IVF	11	11	6	0.545455	是	1	是	1
2	433201	王文娜	10.8333	173.333	0.884615	50	26	150	1200	13	34	8.89	369.4	4.96	46.01	10.14	26.73	4.53	3.41	6.8	0.15	15.3	25.2	0.752759	2.76	0.9	2234	1.39	0.32	23	12	0.521739	IVF		12	10	0.833333	是	1	是	1	否	早期流产
2	277619	王洪燕	7.76699	216	1.07407	74.0741	27	125	2575	20	29	8.011	239.1	5.11	17.91	4.07	22.35	6.29	14.22	31.2	0.12	10.58	26.25	2.26073	0.7	1.7	2882	3.42	0.59	29	13	0.448276	IVF		16	1	0.0625	否	0	否	0
2	480297	岳宁	4.16667	153.333	1.21739	47.8261	23	150	2640	11	25	8.01	146.2	5.02	31.11	6.94	28.43	5.2	2.87	43.83	0.1	10	25.3	0.551923	1.31	1.1	2879	6.13	0.56	28	13	0.464286	ICSI	8	8	2	0.25	否	0	否	0
2	459246	刘鸿雁	14	146.667	1.27273	95.4545	22	150	1500	21	32	5.19	272.2	5.56	85.89	21.22	21.73	6.44	5.1	33.67	0.99	27.88	18.8	0.791925	3.34	1.1	2646	3.06	0.41	28	19	0.678571	IVF		20	7	0.35	是	1	是	1
2	486365	姚鑫鑫	16.7901	248	0.870968	54.8387	31	125	1012.5	17	23	5.88	203.9	5.42	11.53	2.78	23.31	6.9	15.6	25.5	0.27	38.3	21.1	2.26087	2	1.35	2284	1.85	0.55	27	16	0.592593	IVF		14	4	0.285714	是	1	是	1
2	533118	禚子瑜	4.95238	124.444	1.14286	46.4286	28	225	2625	13	34	2.03	310	5.78	28.6	7.35	26.56	8.13	16.6	40.8	0.21	18.6	55	2.04182	1.88	1.25	7946	2.46	1.15	32	11	0.34375	IVF		12	8	0.666667
2	060005474	李情情	15	193.333	1.10345	93.1034	29	150	1800	27	21	12.82	661.9	5.34	15.9	3.77	22.39	0.97	1.92	31.9	0.47	15	54.3	1.97938	2.01	1	8399	<0.3	1.07	32	19	0.59375	IVF		21	3	0.142857	是	1	是	1
2	536827	牛亚云	0.784314	166.667	1.08	20	25	150	6375	5	28	2.89	256	5.81	76.55	19.77	28.82	5.98	7.28	25.8	0.28	10.74	24.95	1.21739	1.19	1.1	549	1.41	0.09	27	10	0.37037	IVF		5	0	0	否	0	否	0
2	537925	安琪	14.5455	420	0.666667	28.5714	42	100	825	12	25	7.56	396.8	4.88	16.19	3.51	22.59	5.03	15.21	52.2	0.08	10.99	47.81	3.02386	2.08	1.1	3532	4.09	0.28	28	17	0.607143	IVF		12	4	0.333333	否	0	否	0
2	539126	孙运红	4.7619	200	1.1	16.6667	30	150	1050	5	27	16.85	595.1	5.44	24.6	5.95	28.2	3.96	8.36	43.7	0.2	18.5	62.6	2.11111	2.51	1	2584	4.16	0.26	33	21	0.636364	IVF		5	1	0.2
2	538912	刘珊君	16.6667	186.667	1.03571	71.4286	28	150	1200	20	33	8.55	358.4	5.09	29.79	6.74	24.65	4.47	5.35	26.5	<0.05	13.3	18.1	1.19687	3.455	1.2	4776	5.11	0.79	29	21	0.724138	IVF		12	5	0.416667	是	1	是	1
2	245083	刘海仙	10.9804	166.667	0.96	56	25	150	1275	14	30	6.52	293.4	5.31	70.92	16.74	25.23	6.51	14.7	43.2	0.26	19.4	36.26	2.25806	2.74	0.8	5577	2.97	0.18	24	16	0.666667	IVF		14	10	0.714286	是	1	是	1
2	181152	房亭亭	1.06667	146.667	1.18182	18.1818	22	150	3750	4	30	2.76	229.1	6.35	22.72	6.41209	28.27	4.08	2.73	26.5	0.23	23.88	19.27	0.669118	1.72	1	1276	3.49	0.06	26	3	0.115385	IVF		4	3	0.75	否	0	否	0
2	060026617	耿琳琳	15	173.333	1.34615	69.2308	26	150	1200	18	27	9.64	269.1	5.22	12.86	2.98	20	5.8	5.37	24.6	0.2	21.83	38.12	0.925862	1.6	1.2	3968	6.15	0.53	35	20	0.571429	IVF		15	6	0.4	是	1	是	1
2	406947	郭娜娜	5.71429	293.333	0.787879	18.1818	33	112.5	1050	6	33	>18	459.1	5.29	21.39	5.029	29.06	3.92	10.86	34.3	0.13	16.73	69.56	2.77041	3.06	1	3902	6.55	0.37	26	14	0.538462	IVF		6	1	0.166667
2	457676	李秀花	16.2319	173.333	1.26923	53.8462	26	150	862.5	14	33	4.83	184.6	5.32	15.54	3.67	22.2	5.92	16.92	54.8	0.07	12.59	39.54	2.85811	1.87	1.25	2492	6.42	0.31	33	15	0.454545	IVF		13	6	0.461538	是	1	是	1
2	488728	张亚飞	10	206.667	0.870968	38.7097	31	150	1200	12	29	>18	524.5	4.99	12.43	2.76	25.22	6.67	14.38	35.81	0.45	33.04	51	2.15592	1.69	0.9	>3000	3.06	0.76	27	12	0.444444	ICSI		8	3	0.375	否	0	否	0
2	489717	张桂芳	6.66667	302.222	0.397059	17.6471	68	225	1800	12	28	7.6	422	5.38	29.34	7.02	27.08	10.1	27.9	53.5	0.17	12.8	77.9	2.76238	3.08	1	1112	5.62	0.25	27	10	0.37037	IVF		12	1	0.0833333	否	0	否	0
2	481637	赵鑫	8.33333	337.778	0.815789	26.3158	38	112.5	1200	10	31	9.75	164.3	5.36	21.33	5.08	22.03	4.87	11.55	46.1	0.56	12.52	34.42	2.37166	4.03	1.1	1824	2.61	0.34	31	14	0.451613	IVF		9	2	0.222222	是	1	是	1
2	060025649	王姗姗	19.0476	260	1	64.1026	39	150	1312.5	25	29	9.48	361.4	5.15	40.3	9.22422	26.71	4.07	10.58	70.9	0.11	7.41	51.65	2.59951	0.825	0.9	8048	8.24	1.61	39	19	0.487179	IVF		19	6	0.315789	是	1	是	1
2	413069	梁姗姗	2.75862	113.333	1.11765	35.2941	17	150	2175	6	27	3.18	118.6	5.16	20.72	4.75	28.62	5.08	4.39	26.7	0.09	14.95	12.08	0.864173	2.11	0.9	1470	6.3	0.5	19	10	0.526316	IVF		5	2	0.4	否	0	否	0
2	412742	郭彩	11.8519	160	1	66.6667	24	150	1350	16	26	2.64	295	4.98	11.68	2.59	20.16	6.26	6.52	58	0.11	19.87	17.4	1.04153	2.11	1.3	2507	2.86	0.28	24	17	0.708333	IVF		16	6	0.375	是	1	是	1
2	060022047	王盼	5.55556	120	1.18519	37.037	27	225	1800	10	31	4.19	441	5.37	19.66	4.69	26.16	4.7	4.3	29.5	0.2	23.52	43.27	0.914894	3.04	0.9	2284	1.82	0.53	32	17	0.53125	IVF		10	6	0.6	是	1	是	1
2	060031729	刘云	7.77778	160	1.25	58.3333	24	150	1800	14	30	8.79	86.61	5.22		38.7	24.97	6.46	14.62	34.6	0.32	11.31	21.27	2.26316	0.896	1.3	5589	6.99	1.17	30	14	0.466667	IVF		14	8	0.571429	是	1	是	1
2	538526	曹珊珊	8.57143	246.667	0.810811	48.6486	37	150	2100	18	29	4.82	175.3	4.88	16.14	3.5	24.88	3.93	21.72	41.1	0.31	8.93	18.4	5.52672	1.6	1	6306	9.75	1.05	30	16	0.533333	ICSI	13	13	1	0.0769231	是	1	是	1
2	480841	王加莲	4.16667	180	0.814815	18.5185	27	150	1200	5	33	6.27	384.5	5.35	12.89	3.06	27.41	5.76	12.89	55.5	0.05	13.79	39.55	2.23785	2.21	1.25	2481	11.1	0.79	22	13	0.590909	IVF		5	5	1	是	1	是	1
2	060021632	李明明	16.4103	217.778	0.734694	65.3061	49	225	1950	32	30	18	363.2	5.48	30.51	7.43	24.58	3.72	15.39	50.6	0.15	7.03	62.48	4.1371	2.34	1.1	9012	7.38	1.58	36	22	0.611111	ICSI		14	6	0.428571
2	256412	李巍	6.4	173.333	1.26923	46.1538	26	150	1875	12	35	13.49	242.3	5.58	36.76	9.11648	27.55	3.71	0.79	22.6	0.13	21.2	19.2	0.212938	2.12	0.8	3127	3.67	0.43	33	17	0.515152	IVF		12	1	0.0833333	是	1	是	1		稀释雌二醇
2	537522	刘乐	2.7907	266.667	0.966667	30	30	112.5	3225	9	29	14.67	338.2	5.11	19.85	4.51	29.1	4.55	3.75	46.9	0.18	8.43	35.06	0.824176	2.36	1.2	4597	5.35	0.97	29	10	0.344828	IVF		9	2	0.222222	是	1	是	1
2	060026684	陈晨	3.1746	140	1.28571	47.619	21	150	3150	10	34	6.21	291.6	4.79	14.81	3.15	23.98	5.28	1.88	31	0.1	13.41	15.56	0.356061	2.74	1.1	2321	2.43	0.48	27	9	0.333333	IVF		10	5	0.5	是	1	是	1
2	189213	储玉静	8.48485	193.333	1.7931	96.5517	29	150	3300	28	37	5.42	230.8	5.36	27	6.432	27.55	5.65	11.05	41.6	0.08	12.6	32.92	1.95575	3.27	1.2	3851	1.64	0.39	52	24	0.461538	IVF		28	18	0.642857	是	1	是	1
2	060031040	吕雪玲	16.9697	311.111	1.28571	80	35	112.5	1650	28	30	16.99	159.4	5.39	17.8	4.26409	22.48	4.43	5.01	38.5	0.18	14.32	21.7	1.13093	2	1.1	4926	3.44	0.62	45	21	0.466667	IVF		12	5	0.416667
2	060022873	胡春晓	20	213.333	1.125	87.5	24	112.5	1050	21	25	3.89	278.1	4.82	16.27	3.4854	21.25	5.99	5.36	32	0.45	22.16	21.16	0.894825	3.38	1.2	5880	11.6	0.95	27	14	0.518519	ICSI		12	9	0.75	是	1	否	0		流产
2	060032094	邢雯	5.27132	193.333	0.862069	58.6207	29	150	3225	17	33	5.04	145.5	5.66	22.07	5.55	26.64	5.49	5.86	34	0.22	8.47	21.04	1.0674	2.13	1.3	4542	3.89	0.66	25	11	0.44	IVF		17	7	0.411765	否	0	否	0
2	060029043	赵静	18.1818	186.667	1.2381	71.4286	21	112.5	825	15	31	5.26	344.7	5.49	13.81	3.36964	21.36	6.91	14.96	33.3	0.49	16.06	44.08	2.16498	0.435	1.1	1696	4.77	0.43	26	14	0.538462	IVF		13	7	0.538462	是	1	是	1
2	535877	李春丽	16.6154	232.727	1	84.375	32	137.5	1625	27	36	11.36	248.6	5.3	13.46	3.17058	23.18	7.71	18.6	51.9	0.17	10.3	51.5	2.41245	1.74	0.9	10325	2.88	0.74	32	21	0.65625	IVF		26	7	0.269231	是	1	是	1
2	536313	冯敏	2.15054	140	1.04762	23.8095	21	150	2325	5	34	5.21	415.6	6.31	21.55	6.04358	26.13	6.46	2.82	27	0.56	9.51	166	0.436533	5.21	1.1	1960	5.51	0.32	22	6	0.272727	IVF	5	5	0	0	否	0	否	0
2	535728	张凤玲	2.40437	173.333	1.07692	42.3077	26	150	4575	11	27	3.1	481.3	4.74	28.49	6.00189	26.98	6.48	16.9	35.9	0.26	12.8	25.6	2.60802	3.01	1	>3000	7.85	0.65	28	7	0.25	IVF		11	10	0.909091
2	489208	刘莉	3.33333	284.444	0.96875	12.5	32	112.5	1200	4	26	13.75	245.6	4.91	14.86	3.24278	15.9	10.2	33.7	49.2	0.28	17.5	48.5	3.30392	2.13	1.6	2396	2.82	0.61	31	11	0.354839	IVF		4	2	0.5	是	1	是	1
2	144021	窦海平	4	93.3333	1.57143	42.8571	21	225	2250	9	39	8.92	286.7	4.99	19.89	4.41116	27.22	4.31	4.67	28.7	0.21	30.28	29.78	1.08353	0.88	0.8	1737	1.29	0.38	33	16	0.484848	IVF		9	2	0.222222	否	0	否	0
2	540027	谢婧	1.08844	153.333	0.695652	17.3913	23	150	3675	4	30	3.57	319.7	5.18	36.33	8.36397	28.3	7.73	13.78	30.4	0.15	10.23	41.58	1.78266	3.26	1	2576	4.73	0.8	16	6	0.375	IVF		4	3	0.75	是	1	是	1
2	060029237	郑广毅	5.45455	160	1.16667	75	24	150	3300	18	26	1.99	130.9	5.48	28.03	6.82686	29.62	8.95	10.21	61	0.1	8.57	44	1.14078	2.739	1.1	4226	2.49	0.87	28	11	0.392857	IVF		12	7	0.583333
2	483132	万雪	3.76068	60	1.5	61.1111	18	300	2925	11	31	4.49	379.7	5.48	12.61	3.07124	27.78	3.9	3.94	42	0.35	11.9	49	1.01026	4.49	1.1	2176	2.68	1.26	27	17	0.62963	ICSI	11	11	4	0.363636	否	0	否	0
2	060036329	刘英	9.82456	286.667	0.651163	32.5581	43	150	1425	14	35	15.09	244	5.59	20.13	5.00119	24.2	5.59	14.81	49.1	0.14	8.74	63.6	2.64937	2.75	1	8853	3.55	0.88	28	17	0.607143	IVF		14	7	0.5
2	438968	陈星	6.15385	213.333	0.916667	37.5	24	112.5	1462.5	9	30	13.33	284	5.47	28.35	6.8922	21.6	7.57	9.78	97.2	0.08	11.51	29.99	1.29194	1.34	1.1	2393	6.48	0.54	22	7	0.318182	IVF		9	3	0.333333	是	1	是	1
2	480828	许宁宁	7.77778	220	1.12121	42.4242	33	150	1800	14	27	8.942	440.7	5.71	23.99	6.08813	28.12	4.21	3.37	47.69	0.51	9.44	63.4	0.800475	1.55	1.35	1906	4.85	0.42	37	9	0.243243	ICSI		14	9	0.642857	否	0	否	0
2	575712	齐文平	9.62963	160.299	0.833333	43.3333	30	187.15	1350	13	31	5.24	142.3	5.34	19.56	4.64224	29.55	6.17	16.71	31.7	0.34	8.51	33.08	2.70827	1.92	0.85	1992	1.84	0.24	25	10	0.4	IVF		11	10	0.909091	是	1	是	1
2	060036512	刘明仪	14.6939	224	0.892857	64.2857	28	125	1225	18	23	6.54	173.5	5.26	28.3	6.62	22.27	5.21	2.75	15.33	0.13	11.84	24.5	0.527831	1.98	1	>3000	1.81	0.56	25	20	0.8	IVF		12	2	0.166667
2	060006883	陆小雨	10.2222	106.667	1.33333	95.8333	24	225	2250	23	29	17.18	495.5	4.9	14.18	3.09	23.6	5.76	6.64	20.3	0.28	32.3	30.2	1.15278	1.04	1.2	6331	1.45	0.6	32	13	0.40625	ICSI		4	2	0.5
2	484443	张华	3.58974	220	0.787879	21.2121	33	150	1950	7	28	18	267.2	6.46	42.16	12.1	29.87	5.16	15.18	83.4	0.41	17.05	171.7	2.94186	3.52	0.55	3170	3.32	0.49	26	8	0.307692	IVF		7	2	0.285714	否	0	否	0
2	321950	霍敏	9.84615	184	1.04348	69.5652	23	125	1625	16	31	10.46	249	5.08	48.4	10.93	26.73	4.82	5.39	12.1	0.08	18.11	19.16	1.11826	3.11	1.4	2964	9	0.98	24	11	0.458333	IVF		16	3	0.1875
2	452764	滕双	10	113.333	1.29412	70.5882	17	150	1200	12	32	6.07	340.8	5.82	20.84	5.39	23.18	4.55	6.51	43.6	0.25	28.84	24.78	1.43077	1.04	0.85	2522	1.75	0.35	22	13	0.590909	IVF	8	7	3	0.428571	是	1	是	1
2	430142	郜春燕	1.95122	173.333	1.30769	23.0769	26	150	3075	6	32	6.84	515.7	5.04	15.67	3.51	29.38	6.7	9.84	54.5	0.15	10.14	73.48	1.46866	1.28	0.95	1832	3.44	0.31	34	9	0.264706	IVF		6	4	0.666667	否	0	否	0
2	060030642	张长敏	5.27778	106.667	1.20833	79.1667	24	225	3600	19	28	8.01	378.6	4.7		50.1542	28.01	4.63	8.18	30	0.1	33.86	53.03	1.76674	1.34	1	4955	5.01	0.83	29	12	0.413793	IVF		13	1	0.0769231	是	1
2	577710	张兰香	4.28571	293.333	0.659091	20.4545	44	150	2100	9	27	11.64	395.1	5.69	33.51	8.47431	28.84	4.58	9.22	49.9	0.39	18.02	61.83	2.0131	2.75	0.85	2585	29.3	1.62	29	7	0.241379	IVF		9	6	0.666667
2	060014990	吴复荣	4.63158	50	2.3	110	10	200	2375	11	33	2.45	313.1	5.34			27.93	5.53	2.08	25.2	0.43	12.62	33.24	0.37613	2.13	1.2	1911	2.55	0.56	23	6	0.26087	IVF	0	11	6	0.545455	是	1	否	0		早期流产
2	535630	郭孟玲	12.4444	136	1.29412	82.3529	17	125	1125	14	30	9.5	129.1	5.69	22.68	5.74	21.5	5.3	6.69	27.9	0.34	18.7	16.1	1.26226	1.6	1.1	>3000	2.78	0.36	22	13	0.590909	IVF	0	14	3	0.214286	是	1	是	1
2	437495	韩飞	15	177.778	1.35	75	20	112.5	1000	15	24	3.53	337.5	5.56			19.2	6.23	3.89	44.5	0.44	16.39	31.13	0.624398	1.6	1.2	4051	1.59	0.58	27	15	0.555556	IVF	0	15	0	0
2	497489	程亚琼	3.11111	133.333	1.15	35	20	150	2250	7	24	5.81	141	5.19	15.1	3.48	27.68	5.07	6.78	24.5	0.23	11.82	16.7	1.33728	2.46	0.85	1780	5.71	0.18	23	9	0.391304	IVF	0	7	2	0.285714	是	1	是	1
2	060014436	贾明欣	2.85714	151.111	0.647059	17.6471	17	112.5	1050	3	31	3.62	303.8	5.52	13.95	3.42	20.26	5.37	5.44	30.71	0.52	11.38	10.91	1.01304	1.62	1	1460	2.57	0.29	11	6	0.545455	IVF	0	2	2	1	否	0
2	565783	陈娟	21.9048	113.333	2.41176	135.294	17	150	1050	23	27	6.06	341.8	5.19	15.04	3.47	25.1	3.13	4.95	33.2	0.22	16.76	28.03	1.58147	3.3	1.25	7447	7.67	0.63	41	21	0.512195	IVF	0	12	8	0.666667	否	0
2	400505	严磊	3.93939	46.6667	1.71429	92.8571	14	300	3300	13	33	2.28	248.3	5.54	12.63	3.11	26.94	4.91	5.67	29.8	0.33	11.08	11.93	1.15479	1.45	1.1	2224	5.82	1.16	24	13	0.541667	ICSI	0	13	0	0	否	0
2	535823	刘丽文	7.03704	76.3636	1.33333	90.4762	21	275	2700	19	32	1.6	279.5	4.97	27.7	6.12	29.83	5.15	3.02	42.2	0.39	46.1	26.66	0.586408	3.53	0.8	2078	2.04	0.75	28	10	0.357143	IVF	0	17	5	0.294118	是	1	是	1
2	536633	王艳	7.90123	71.1111	1.4375	100	16	225	2025	16	33	1.7	229.2	5.98	27.71	7.36	19.36	9.07	7.59	29	1.29	14.67	21.52	0.836825	1.82	1.2	3421	1.48	1.06	23	7	0.304348	自精ICSI/供精IVF分半	7	13	4	0.307692	是	1	是	1
2	486953	孙丽	18.3333	120	1.44444	122.222	18	150	1200	22	35	3.4	148.3	5.29	32.72	7.69	24.02	4.58	5.1	47.8	0.29	10.8	21.72	1.11354	2.33	1.1	2996	2.59	0.39	26	13	0.5	IVF	0	21	15	0.714286	是	1	是	1
2	243438	邓祥荣	2.66667	46.6667	2.71429	85.7143	7	150	2250	6	37	4.79	431.1	4.98			25.46	8.01	9.37	31.3	0.45	7.41	35.32	1.16979	2.5	1	1715	1.02	0.78	19	7	0.368421	IVF	0	6	1	0.166667	否	0
2	060024164	王娜	4.16667	100	1.33333	66.6667	15	150	2400	10	39	2.04	271	5.17	15.25	3.5	24.31	6.32	4.25	47	<0.05	14.98	31.38	0.672468	1.2	0.9	1859	2.84	0.48	20	4	0.2	IVF	0	10	6	0.6	否	0
2	535677	刘春阳	4.44444	106.667	1.0625	68.75	16	150	2475	11	21	2.2	354	4.68	28.99	6.03	26.96	4.39	1.95	21.7	0.08	6.64	29.22	0.444191	2.39	1	1263	1.25	0.19	17	7	0.411765	IVF	0	11	0	0	是	1	是	1		早期流产
2	412318	孙玉娜	10.5263	146.667	1.31818	68.1818	22	150	1425	15	29	5.71	140.4	5.55	17.75	4.38	22.29	4.75	3.33	36.1	0.17	24.9	21.37	0.701053	2.05	1.1	4674	0.71	1.29	29	17	0.586207	ICSI	0	14	6	0.428571	是	1	是	1
2	347390	宋秀英	5.26316	100	1.26667	100	15	150	2850	15	27	3.492	157.1	5.57	14.77	3.66	23.41	7.1	4.69	42.7	0.21	41.74	24.4	0.660563	1.45	1.1	3212	3.6	0.64	19	8	0.421053	ICSI	11	11	8	0.727273	否	0	否	0
2	489958	张慧敏	3.33333	53.3333	3.25	150	8	150	3600	12	28	7.63	无	5.65			27.93	6.13	2.81	13.44	0.1	8.03	25.07	0.458401	1.62	1.1	2279	1.45	0.52	26	10	0.384615	IVF	0	12	4	0.333333	是	1	是	1
2	060008007	吕坤	5.51724	108.571	1.21053	42.1053	19	175	1450	8	30	5.26	265.5	5.29	31	7.29	29.92	5.21	7.58	33.2	0.12	16.9	34.3	1.45489	1.99	1.25	1719	12.5	1.7	23	12	0.521739	IVF	0	8	3	0.375	是	1	是	1
2	537953	王秀井	4.66667	86.6667	0.692308	53.8462	13	150	1500	7	30	1.63	308.3	5.64	12.28	3.08	19.72	6.57	6.79	46.7	0.3	12.09	25.02	1.03349	1.05	0.8	2138	2.69	0.5	9	8	0.888889	IVF	0	7	6	0.857143	是	1	是	1
2	060017318	陈秀月	13.0081	166.667	1.12	80	25	150	1537.5	20	29	4.87	310.3	5.43			22.16	4.94	5.6	36.5	0.35	14.92	33.71	1.1336	0.858	1.2	5901	1.57	0.37	28	18	0.642857	自精ICSI/供精IVF	9	18	3	0.166667	是	1	是	1
2	402370	张婷婷	8.20513	126.667	1.42105	84.2105	19	150	1950	16	30	4.77	160.8	5.32	21.19	5.01	29.84	4.09	4.1	34.9	0.39	17.78	21.95	1.00244	2.99	1.35	>3000	2.29	0.33	27	16	0.592593	IVF	0	16	7	0.4375	是	1	否	0		流产
2	564295	张丹丹	3.05085	133.333	1.4	45	20	150	2950	9	26	3.39	307.7	5.33	11.49	2.72	28.95	7.9	3	40	1.02	10.9	53.63	0.379747	3.5	1.25	1999	2.52	0.29	28	12	0.428571	IVF	0	8	7	0.875	是	1	是	1
2	489876	袁芳芳	12.2222	204.444	0.956522	47.8261	23	112.5	900	11	31	4.65	264.8	4.94	33.25	7.3	17.4	7.01	8.25	36.6	0.22	10.84	15.29	1.17689		0.95	1939	1.16	0.35	22	12	0.545455	IVF	0	10	4	0.4	是	1	是	1
2	910390	王秋立	2.66667	32.7273	1.66667	66.6667	9	275	2250	6	34	1.83	253.4	4.78			23.99	7.07	8.24	34.3	0.22	10.5	9.4	1.16549	3.46	1.4	1375	3.19	0.39	15	3	0.2	IVF	0	6	3	0.5	是	1	否	0		流产
2	060021736	李彬	6.41975	80	1.55556	72.2222	18	225	2025	13	23	2.3	264.1	5.5	21.81	5.33	23.28	4.66	3.55	41.9	0.24	8.25	17.47	0.761803	2.44	1.1	3446	0.87	0.41	28	11	0.392857	IVF	0	13	5	0.384615	是	1	是	1
2	060025222	王春燕	3.9604	80	1.21429	71.4286	14	175	2525	10	34	3.48	207.6	5.77	17.07	4.38	29.6	6.52	2.36	22.5	0.11	4.96	15.68	0.361963	3.95	1.1	2024	4.26	0.66	17	7	0.411765	IVF	0	10	0	0
2	565714	董芝	13.0612	168	1.19048	76.1905	21	125	1225	16	25	5.58	143.3	5.14	13.99	3.19594	25.9	4.42	7.19	33.7	0.25	10.37	20.31	1.6267	3.09	1	5214	2.88	0.37	25	14	0.56	ICSI	0	13	6	0.461538	是	1	是	1
2	489060	王环环	5.33333	75.5556	0.941176	70.5882	17	225	2250	12	31	2.67	234.4	5.35			23.5	6.08	2.25	29.09	0.44	16.9	20	0.370066	1.79	0.8	2219	0.95	0.72	16	10	0.625	IVF	0	12	6	0.5	否	0	否	0
2	060005366	王婷婷	3.93443	224	0.892857	21.4286	28	125	1525	6	26	5.92	216.6	5.02	26	5.8	23.79	5.33	7.78	29.3	0.1	21.62	20.9	1.45966	3.84	1	1461	1.55	0.27	25	8	0.32	pESA/TESA-ICSI	6	6	2	0.333333	是	1	是	1
2	562553	吕彦芳	10.9091	140	1.61905	85.7143	21	150	1650	18	30	6.65	226.8	5.18			27.81	5.25	4.81	29.4	0.26	22.69	13.49	0.91619	3.77	1	2263	7.25	0.57	34	10	0.294118	IVF	0	16	8	0.5	是	1	否	0		早期流产
2	495374	隗广英	20.202	195.556	1.72727	113.636	22	112.5	1237.5	25	32	6.8	273.4	5.93	17.03	4.49	22.31	4.48	2.47	32	0.36	19.72	47	0.551339	2.852	1.1	6069	1.1	1.75	38	23	0.605263	IVF	0	20	7	0.35	是	1	是	1		早期流产
2	060004162	董菲菲	5.92593	97.7778	1.09091	54.5455	22	225	2025	12	27	2.5	343.8	5.22			21.25	4.14	5.02	39.5	0.72	13.1	46.21	1.21256	2.54	0.9	2846	0.8	1.7	24	13	0.541667	ICSI	12	12	9	0.75	是	1	是	1
2	454745	韩文亚	8.39506	48.8889	2.18182	154.545	11	225	2025	17	29	3.03	214.5	6.01	12.2	3.26	21.4	6.36	5.31	53.5	0.25	20.23	12.96	0.834906	1.73	1	4280	1.37	0.93	24	13	0.541667	IVF	0	17	0	0
2	427899	丁聪聪	7.22222	84.4444	1.47368	68.4211	19	225	1800	13	33	5.51	157.7	5.09	15.9	3.6	19.09	5.69	6.37	36.6	0.09	21.91	21.38	1.11951	2.47	1.1	2862	1.19	0.52	28	17	0.607143	IVF	0	13	4	0.307692	是	1	否	0		流产
2	481101	王雪莲	11.3333	108.571	1.52632	89.4737	19	175	1500	17	33	3.88	373.5	5.76			22.32	6.65	7.26	32.13	0.27	30.83	1.34	1.09173	2.25	1	6226	3.88	0.93	29	16	0.551724	IVF	0	16	8	0.5
2	324806	王娟	1.33333	10	2.33333	133.333	3	300	3000	4	36	1.6	140.8	5.44	20.13	4.87	25.95	7.67	3.15	38.6	0.26	12	13.7	0.410691	2.01	1.5	1129	3.3	0.37	7	3	0.428571	pESA/TESA-ICSI	3	3	1	0.333333
2	535202	陈菲菲	3.80952	113.333	0.588235	35.2941	17	150	1575	6	37	1.68	248.7	5.43	13.25	3.2	22.29	6.11	4.87	20	0.33	22.92	29.36	0.797054	4.16	1.4	1090	1.94	0.19	10	6	0.6	IVF	0	6	2	0.333333	是	1	否	0		流产
2	060026798	刘春丽	5.92593	80	1.83333	66.6667	12	150	1350	8	27	4.73	182.9	5.51	15.09	3.69537	23.48	6.01	2.07	31	0.39	11.4	12.9	0.344426	2.34	0.9	2204	1.31	0.45	22	11	0.5	ICSI	7	6	1	0.166667	否	0
2	300334	付春阳	11.8519	100	1.26667	106.667	15	150	1350	16	31	6.04	202.7	4.94	14.7	3.22747	25.58	6.49	7.54	45.5	0.27	16.74	22.05	1.16179	1.54	0.9	3617	0.98	0.33	19	9	0.473684	供精IVF	0	14	7	0.5	是	1	否	0		流产
2	060028597	宋彩侠	4.84848	140	1.14286	57.1429	21	150	2475	12	23	8.21	165.2	4.9	13.26	2.88773	21.82	7	4.1	27	0.3	20.2	29	0.585714	3.63	1.1	4045	2.78	0.43	24	14	0.583333	IVF	0	9	0	0
2	060011602	李园慧	4.91228	133.333	0.75	35	20	150	1425	7	31	3.37	138.7	5.14	16.71	3.81731	21.45	5.79	5.1	38.3	0.39	11.3	21.3	0.880829	1.59	1	2177	1.93	0.8	15	8	0.533333	IVF	0	7	1	0.142857	是	1	是	1
2	060026990	徐梦维	6.66667	120	1.27778	61.1111	18	150	1650	11	32	3.89	207	5.32	18.94	4.47826	27.18	5.3	4.79	40.9	0.48	9.26	16.51	0.903774	1.66	1.1	1928	1.05	0.75	23	13	0.565217	IVF	0	11	6	0.545455
2	487596	高尊尊	5.41667	206.667	1	41.9355	31	150	2400	13	33	4.99	252.6	4.97	30.91	6.82768	29.74	6.67	17.1	163	0.19	16.15	134	2.56372	1.76	1.2	5851	5.1	0.87	31	14	0.451613	IVF	0	13	5	0.384615	否	0
2	566433	赵冬姝	3.7037	86.6667	0.923077	38.4615	13	150	1350	5	30	3.56	334.7	5.73	24.51	6.24188	24.08	6.6	2.43	31.4	0.13	14.6	23.7	0.368182	1.53	1	1384	2.11	0.23	12	6	0.5	ICSI	5	5	3	0.6	否	0
2	060018210	顾茜	3.46154	45	1.55556	100	9	200	2600	9	33	1.77	183	5.21	15.37	3.56	24.16	8.97	5.37	40.29	0.41	20.58	29	0.598662	2.41	1.2	2082	2.63	0.87	14	6	0.428571	IVF	0	8	2	0.25	是	1	是	1
2	575981	谭颖	3.75	120	1.22222	50	18	150	2400	9	34	6.31	248.4	5.74	13.91	3.55	26.13	6.53	3.27	33	0.5	12.6	17.65	0.500766	1.81	1.5	2054	3.04	1.04	22	12	0.545455	IVF	0	9	2	0.222222	否	0
2	060030180	张娇	18	173.333	1.5	103.846	26	150	1500	27	27	5.11	219.1	5.51			21.34	5.49	7.47	30.6	0.18	15.17	26.18	1.36066	1.7	1.25	10557	2.14	0.78	39	21	0.538462	冻精ICSI	15	15	6	0.4
2	562787	田雨	5.10638	200	1.12	48	25	125	2350	12	36	7.46	255.7	4.76	15.39	3.25584	21.99	9.62	13.55	37.8	0.09	12.52	21.11	1.40852	2.24	1.35	2222	5.19	0.61	28	9	0.321429	IVF	0	12	8	0.666667	是	1
2	060028321	魏珍	5.09091	112	1.07143	50	14	125	1375	7	27	4.25	293.9	5.37	17.56	4.19099	17.41	7.76	6.04	46	1	39.85	39	0.778351	1.52	1.2	1977	2.35	0.41	15	11	0.733333	ICSI	6	6	2	0.333333	是	1
2	905969	姜凤玲	8.42105	84.4444	1.05263	63.1579	19	225	1425	12	35	7.51	129	5.33	16.61	3.93472	23.6	4.43	4.47	21	0.1	7.99	12.73	1.00903	4.43	1	3422	1.87	0.34	20	13	0.65	IVF	8	8	6	0.75	否	0
2	577664	陶菲菲	8.27586	200	0.84	48	25	125	1450	12	30	7.53	336.7	5.49			20.2	5.8	7.76	37.4	0.25	6.17	33.41	1.33793	2.68	1	2619	2.28	0.6	21	9	0.428571	IVF	0	12	5	0.416667	是	1
2	494826	李婷婷	1.81818	60	1	50	12	200	3300	6	30	2.01	618	5.68	15.95	4.02649	25.55	5.01	4.14	23.1	0.34	10.8	24.8	0.826347	0.695	1.25	990	3.86	0.55	12	6	0.5	IVF	0	6	0	0	否	0
2	562385	戴翠苓	3.42857	100	1.4	60	15	150	2625	9	36	2.14	245.5	5.71			19.62	7.02	5.76	36	0.28	20.4	13.1	0.820513	2.65	1	>3000	3.55	0.84	21	9	0.428571	IVF	0	8	0	0

## Sheet: PCOS-IR
1长方案/2拮抗剂方案	卡号	姓名	OSI	MOSI	FORT	FOI	AFC	Gn启动剂量	COH总量	获卵数	年龄	AMH	DHE-S(98.8-340)	GLU	空腹胰岛素	HOMA-IR	BMI	FSH	LH	E2	P	PRL（4.79-23.3）	T（8.4-48.1）	LH/FSH	TSH（0.27-4.2）	HCG日内膜厚度	HCG日雌激素	HCG LH	HCG日孕酮	HCG卵泡	优势卵泡数（大于等于14mm）	优势卵泡率	受精方式	MII（成熟卵）	可移植胚胎	优胚数	优胚率	生化妊娠	生化妊娠	临床妊娠	临床妊娠	足月产
1	307681	王燕婷	5.02857	285.714	0.5	22	50	175	2187.5	11	28	18	340.5	5.61	24.64	6.14	30.12	4.19	10.19	41.1	0.11	12.01	56.22	2.43198	1.38	0.75	2978	1.96	0.39	25	17	0.68	IVF		11	6	0.545455
1	456873	王楠	3.33333	180	1.44444	29.6296	27	150	2400	8	26	2.79	321.9	5.24	15.54	3.62	27.48	5.46	4.81	25.1	0.14	11.1	39.9	0.880952	2.49	0.9	1671	1.11	0.34	39	8	0.205128	IVF		8	2	0.25	是	1	是	1	否	早期流产
1	435647	杨莹莹	17.037	180	0.962963	85.1852	27	150	1350	23	27	6.57	360.4	5.24	19.94	4.64	18.99	4.69	4.91	36	0.29	13.79	48.21	1.04691	1.65	1.2	10483	3.26	1.03	26	12	0.461538	IVF		15	6	0.4	是	1	是	1	是
1	415078	李艳艳	10	240	0.638889	50	36	150	1800	18	31	13.99	327.4	5.91	21.02	5.52	27.67	6.85	14.12	34.18	0.05	16.6	54	2.06131	1.7	0.9	2332	2.4	0.26	23	12	0.521739	IVF		17	2	0.117647	是	1	是	1	否	中晚期流产
1	060014479	英云云	2.85714	166.667	0.88	36	25	150	3150	9	33	5.62	342.2	5.13	18.15	4.14	25.52	7.38	16.07	35.6	0.13	8.95	60.72	2.17751	3.74	1.25	2320	2.56	0.27	22	9	0.409091	IVF		8	3	0.375	否	0
1	535584	吴红	5	248.889	0.785714	32.1429	28	112.5	1800	9	32	8.05	297.2	5.6	19.38	4.82	23.62	6.42	10.69	27.7	0.23	15.69	31.93	1.66511	2.28	1.7	4109	2.21	0.44	22	12	0.545455	IVF		9	7	0.777778	是	1	是	1	否	中晚期流产
1	425348	张秀月	1.5873	193.333	0.793103	17.2414	29	150	3150	5	24	4.84	265.5	5.55	30.4	7.5	28.41	6.31	13.5	28.4	0.19	10.32	33.1	2.13946	1.28	1.1	998	1.91	<0.05	23	5	0.217391	IVF		4	3	0.75	是	1	是	1	否	早产
1	535278	张彦喜	15.2381	146.667	1.27273	72.7273	22	150	1050	16	30	4.76	431.5	5.23	13.16	3.06	22.46	6.19	13.41	62.3	0.45	14	36.65	2.1664	2.059	1.55	4744	2.52	0.45	28	16	0.571429	IVF		16	12	0.75	是	1	是	1	是
1	060019436	隋俊	7.22222	173.333	0.807692	50	26	150	1800	13	27	5.49	356.7	5.9	17.91	4.696	28.78	5.33	3.83	33.9	0.28	9.58	39.9	0.718574	1.95	1.25	4508	<0.1	12.94	21	15	0.714286	IVF		12	7	0.583333	是	1	是	1	否	早期流产
1	060023494	颜爽	10.3704	393.333	0.576271	23.7288	59	150	1350	14	24	18	152.1	4.97	20.22	4.466	28.77	5.45	7.62	51.7	0.11	6.31	42	1.39817	0.889	0.9	1229	0.83	0.18	34	13	0.382353	IVF		14	4	0.285714	是	1	是	1
1	060003964	纪林	9.52381	133.333	1.35	50	20	150	1050	10	26	3.164	254.1	5.04	12.02	2.69	26.3	6.48	14.2	60.2	0.26	12.45	52.88	2.19136	2.05	1.35	3805	3.1	0.31	27	15	0.555556	供精IVF		10	4	0.4	是	1	否	0		流产
1	457313	武纪英	4.44444	102.857	1.22222	66.6667	18	175	2700	12	33	6.57	263.2	5.5	12.23	2.99	27.07	8.02	5.63	22.7	0.19	11.93	14.94	0.701995	0.677	1.35	6980	1.88	0.68	22	13	0.590909	IVF		12	8	0.666667	是	1	是	1
1	565399	王亚妮	2.52632	336	0.666667	14.2857	63	187.5	3562.5	9	30	11.58	292	6.55	17.16	5	27.06	3.64	8.46	46.8	0.34	64.08	79.94	2.32418	1.78	1.2	5320	2.47	0.45	42	10	0.238095	ICSI	5	5	1	0.2
1	060016888	高宁	13.3333	466.667	0.6	28.5714	70	150	1500	20	26	18	452.4	5.2	16.17	3.74	35.88	4.18	10.22	52.4	0.22	23.45	95.64	2.44498	2.32	1	6132	0.85	0.44	42	30	0.714286	IVF		19	13	0.684211	是	1	是	1
1	456873	王楠	8.17204	154.286	1.25926	70.3704	27	175	2325	19	26	11.175	210.8	5	55.54	12.34	27.48	5.46	4.81	25.1	0.14	11.1	39.9	0.880952	2.49	1.2	2655	2.54	0.31	34	17	0.5	IVF		19	12	0.631579	是	1	是	1
1	482393	鞠印芳	8.27586	125.714	1.40909	54.5455	22	175	1450	12	32	4.08	292.4	4.6	18.5	3.78	31.25	4.12	2.06	20	0.24	29.58	63.16	0.5	2.21	0.85	6836	2.39	0.59	31	22	0.709677	IVF		5	2	0.4	否	0	否	0
1	488905	付亚丽	6.37168	131.429	1.17391	78.2609	23	175	2825	18	29	4.45	332.6	5.05	12.98	2.91	28.2	7.88	17.94	50.9	0.09	13.38	48.52	2.27665	3.26	1.2	2854	0.96	0.53	27	18	0.666667	IVF		12	3	0.25	是	1	是	1
1	532671	马月月	3.27273	76.3636	1.04762	42.8571	21	275	2750	9	27	3.07	354.6	5.5	20.03	4.9	36.39	6.33	3.46	23.7	0.3	25.82	53.3	0.546603	1.48	1	3533	1.27	0.41	22	14	0.636364	IVF		7	1	0.142857
1	565564	王琪	5.16129	133.333	1.35	60	20	150	2325	12	29	1.94	303.2	5.08	16.7	3.77	28.29	6.92	6.22	39	0.34	10.6	50	0.898844	1.55	1.1	2564	2.25	0.34	27	12	0.444444	ICSI		8	0	0	是	1	是	1
1	536028	姚翠洪	11.4286	246.667	1.13514	48.6486	37	150	1575	18	33	3.42	365	5.32	26.24	6.2	30.68	4.5	12.1	34.3	0.25	12.26	42.6	2.68889	3.85	1.1	6562	1.72	0.64	42	28	0.666667	IVF		17	11	0.647059	是	1	是	1
1	060023617	孙启凤	2.77778	113.333	1.47059	29.4118	17	150	1800	5	29	3.6	184	5.05	14	3.14	25.71	6.76	5.18	37.33	0.37	11.51	37.46	0.766272	2.64	1.3	1670	2.76	0.2	25	9	0.36	IVF		5	2	0.4	否	0	否	0
1	489717	张桂芳	1.36752	453.333	0.544118	11.7647	68	150	5850	8	27	7.6	422	5.38	29.34	7.02	27.08	10.1	27.9	53.5	0.17	12.8	77.9	2.76238	3.08	1	1507	3.33	0.32	37	15	0.405405	IVF		8	2	0.25	否	0	否	0
1	488127	董苗	2.05128	233.333	1.22857	11.4286	35	150	1950	4	26	6.16	336.8	4.82		48.39	28.61	6.22	18.54	35.7	0.13	9.55	39.96	2.98071	2.05	1	1086	0.92	0.23	43	8	0.186047	IVF		4	2	0.5	是	1	是	1
1	457265	聂庆菲	8.9441	168	1.28571	85.7143	21	125	2012.5	18	31	3.41	261.6	4.72	40.51	8.5	19.53	6.94	10.2	53.9	0.15	12.5	15.1	1.46974	1.17	0.8	4144	1.31	0.59	27	16	0.592593	IVF		13	6	0.461538	是	1	是	1
1	564146	韩伟	4.22764	220	0.818182	39.3939	33	150	3075	13	32	4.36	281	5.39	46.81	11.21	29.07	4.99	14.6	47.8	0.16	9.6	44.6	2.92585	2.43	1	2681	0.76	0.45	27	13	0.481481	IVF		13	10	0.769231	是	1	是	1
1	060011576	王彤	12	153.333	1.13043	78.2609	23	150	1500	18	28	5.67	422.5	5.13	61.85	14.1	20.5	6.9	6.29	44.7	0.2	13.47	32.41	0.911594	1.64	0.8	2593	2.31	1.2	26	14	0.538462	ICSI		13	10	0.769231	是	1	是	1	否	早期流产
1	060026062	王齐齐	16	284.444	1.34375	37.5	32	112.5	750	12	27	10.5	219.8	5.6	12.94	3.22	18.99	5.42	5.57	33	0.19	16.18	11.53	1.02768	1.87	1	10061	3.01	0.56	43	29	0.674419	IVF		12	8	0.666667	是	1	是	1
1	536198	李琳琳	15.5556	166.667	0.84	84	25	150	1350	21	30	4.25	289.2	5.22	134.1	31.11	20.55	5.68	6.81	43.8	0.24	16.09	25.28	1.19894	1.56	1.3	4630	2.29	0.91	21	15	0.714286	IVF		11	7	0.636364	否	0	否	0
1	060011643	张云霄	8.88889	153.333	1.17391	52.1739	23	150	1350	12	25	5.75	311.9	4.88	17.9	3.88	28.16	4.85	3.27	24	0.28	16.73	42.27	0.674227	3.46	1.5	2772	2.15	0.56	27	16	0.592593	IVF		12	3	0.25	是	1	是	1
1	060024777	付雪梅	3.52941	186.667	0.785714	32.1429	28	150	2550	9	29	3.3	211.2	5.14	32.82	7.5	29.63	5.86	8.8	30.2	0.34	8.87	32.9	1.50171	1.44	1	2580	4.36	0.35	22	16	0.727273	IVF		9	7	0.777778	是	1	是	1	否	早期流产
1	536320	徐艺	6.66667	133.333	1.15	45	20	150	1350	9	33	3.67	344.6	5.01	13.12	2.92	23.53	6.68	4.83	36.3	0.17	12.19	23.15	0.723054	2.68	1	2960	2.12	0.38	23	7	0.304348	IVF		9	5	0.555556
1	060017357	马榕鸿	2.5	400	0.9	10	60	150	2400	6	24	8.96	439.2	5.7	62.24	15.77	31.48	6.61	4.87	16.8	0.46	11.5	44.5	0.736762	4.16	0.95	1429	0.86	0.37	54	10	0.185185	IVF		5	1	0.2	是	1	是	1
1	563187	任英梅	11.8519	126.667	1.31579	84.2105	19	150	1350	16	26	4.49	243.9	5.16	58.39	13.39	23.19	8.8	4.4	30.8	0.2	34.4	20	0.5	1.95	1.3	2931	3.54	0.26	25	14	0.56	IVF		16	8	0.5	是	1	是	1
1	538052	张静	6.93333	173.333	0.923077	50	26	150	1875	13	30	8.65	382.1	5.92	30.14	7.93	24.17	4.78	19.59	66.68	0.2	16.59	65.13	4.09833	2.071	1.25	4813	1.24	1.95	24	14	0.583333	IVF		12	3	0.25	是	1	是	1
1	345000	李青青	2.2658	46.0606	1.84211	68.4211	19	412.5	5737.5	13	30	4.176	223.1	6.32	22.1	6.21	34.32	5.57	9.97	32.3	0.42	11.49	38.05	1.78995	2.29	1.1	6021	1.4	0.64	35	14	0.4	ICSI		11	3	0.272727	是	1	是	1
1	489473	张珍	20.4444	193.333	1.68966	79.3103	29	150	1125	23	24	9.11	352.4	4.42	13.36	2.62	19.01	5.38	15.31	50.2	0.56	11.95	54.96	2.84572	1.75	1	11698	1.94	0.69	49	30	0.612245	IVF		17	14	0.823529	是	1	是	1
1	454689	王凯月	1.7094	213.333	1.29167	20.8333	24	112.5	2925	5	25	5.11	186.9	4.96	16	3.52711	26.22	7.81	9.96	34.4	＜0.05	10.7	33.32	1.27529	2.69	1.3	1373	<0.3	0.1	31	12	0.387097	IVF		5	1	0.2	是	1	是	1
1	060014046	徐艳艳	6.41975	84.4444	1.26316	68.4211	19	225	2025	13	34	3.01	278.4	5.37	90.08	21.4991	27.07	5.73	5.74	28.4	0.14	10.57	18.46	1.00175	1.18	1	2989	0.89	0.45	24	14	0.583333	IVF		13	6	0.461538	是	1	否	0		流产
1	060028582	谢灿灿	2.59259	53.3333	1.3125	43.75	16	300	2700	7	21	3.31	198.3	5.25	25.57	5.96633	33.42	7.8	10.25	32.15	0.2	14.33	37.32	1.3141	4.01	1	1542	2.28	0.2	21	11	0.52381	PESA/TESA-ICSI		5	1	0.2
1	566142	陈宁	8.42105	153.333	1.17391	52.1739	23	150	1425	12	24	5.94	308.2	5.64	15.54	3.89536	30.05	6.2	3.8	38.93	0.26	16.17	27.09	0.612903	2.199	0.9	4219	1.71	0.31	27	17	0.62963	IVF		12	0	0
1	060017195	赵延绪	7.35632	140	1.14286	76.1905	21	150	2175	16	28	7.65	385.2	5.01	15.97	3.55599	28.65	4.86	6.64	29.6	0.15	12	30.6	1.36626	2.33	0.85	3426	1.53	0.47	24	17	0.708333	IVF		16	5	0.3125	是	1	是	1
1	421838	陈静静	11.4286	111.111	1.36	72	25	225	1575	18	28	9.35	315	4.24		55.7984	24.71	4.82	20.9	41.6	＜0.05	11.36	30.84	4.3361	2.64	1.3	5791	2.76	0.38	34	26	0.764706	供精IVF		18	11	0.611111	是	1	是	1
1	414227	张佩佩	16.1905	328.889	0.864865	45.9459	37	112.5	1050	17	33	11.887	164.3	5.62	22.46	5.61001	24.64	4.12	4.51	19.4	0.26	7.81	21.78	1.09466	0.962	0.95	4028	1.77	0.6	32	17	0.53125	ICSI		14	6	0.428571
1	538851	胡延文	6.33663	232	0.793103	55.1724	29	125	2525	16	34	4.39	190	5.27	15.89	3.72179	27.05	5.83	7.37	18.9	0.13	17.4	11.8	1.26415	3.31	0.95	2750	1.85	0.54	23	12	0.521739	IVF		16	12	0.75	是	1	是	1
1	575533	张西英	5.71429	133.333	1	60	20	150	2100	12	32	3.23	223.3	5.67	12.11	3.05172	28.09	6.57	7.92	24.9	0.13	16.6	16.8	1.20548	2.84	0..8	1818	0.96	0.21	20	10	0.5	IVF		11	5	0.454545	否	0	否	0
1	060024625	孔维洁	21.3333	133.333	1.65	120	20	150	1125	24	26	4.44	333.5	4.45	15.1	2.98644	22.79	4.54	3.13	43.2	0.32	15.9	28.3	0.689427	2.056	1	5350	2.97	0.59	33	14	0.424242	IVF		9	4	0.444444
		T	0.317818	0.389127	0.45463	0.850593	0.525256	0.17466	0.559018	0.291434	0.434346	0.0677455	0.7854	0.148966	0.808509	0.361981	0.143237	0.0856189	0.611112	0.0619007	0.321265	0.456922	0.484143	0.328826	0.392914	0.488071	0.983344	1.4878e-05	0.436402	0.528128	0.141344	0.00803022	#DIV/0!	#DIV/0!	0.762218	0.310995	0.592968	#DIV/0!	0.273367	#DIV/0!	0.138225
		平均数	7.90632	193.541	1.09064	51.0018	29.1556	164.13	2123.61	13.1522	28.4565	6.68548	300.524	5.27304	27.8698	8.55314	26.8835	6.03178	9.34244	36.8549	0.234186	15.0944	39.7511	1.59161	2.22584	1.09778	3901.63	2.0275	0.766889	29.5778	14.9565	0.520063	#DIV/0!	5	11.2444	5.4	0.452231	#DIV/0!	0.842105	#DIV/0!	0.810811
		标准差	5.20946	97.3578	0.316864	24.5954	13.5964	51.7478	1050.8	5.15522	3.2435	4.10887	76.6823	0.455865	23.5281	10.8519	4.20369	1.3264	5.67474	12.2559	0.108062	9.20168	18.241	0.935495	0.832051	0.209424	2447.02	0.845189	1.88177	8.30249	5.80405	0.156861	#DIV/0!	#DIV/0!	4.32306	3.88704	0.226361	#DIV/0!	0.369537	#DIV/0!	0.397061
		平均数	8.95956	206.361	1.05266	50.1143	30.4216	154.163	2016.81	14.4216	28.9706	8.05201	294.965	5.3848	26.9351	7.1852	25.9125	5.58569	9.87569	42.9315	0.269697	16.4015	42.8682	1.75517	2.36764	1.07402	3892.72	4.98931	0.616569	30.451	13.5686	0.44927	#DIV/0!	10.0833	11.495	4.76238	0.427571	#DIV/0!	0.752941	#DIV/0!	0.678571
		标准差	6.20516	76.6326	0.269938	27.2813	9.83068	35.4104	1004.8	7.3504	3.87543	4.17434	128.006	0.423486	20.2244	7.07669	3.47498	1.48709	5.92078	20.0527	0.222493	10.0373	27.2078	0.941967	0.962191	0.182357	2348.29	4.33689	0.346926	7.44568	5.03554	0.144328	#DIV/0!	3.11764	4.73418	3.31406	0.27211	#DIV/0!	0.433861	#DIV/0!	0.46983
1长方案/2拮抗剂方案	卡号	姓名	OSI	MOSI	FORT	FOI	AFC	Gn启动剂量	COH总量	获卵数	年龄	AMH	DHE-S(98.8-340)	GLU	空腹胰岛素	HOMA-IR	BMI	FSH	LH	E2	P	PRL（4.79-23.3）	T（8.4-48.1）	LH/FSH	TSH（0.27-4.2）	HCG日内膜厚度	HCG日雌激素	HCG LH	HCG日孕酮	HCG卵泡	优势卵泡数（大于等于14mm）		受精方式	MII（成熟卵）	可移植胚胎	优胚数		生化妊娠	生化妊娠	临床妊娠	临床妊娠	足月产
2	060006179	石志燕	13.0909	184	1.43478	78.2609	23	125	1375	18	27	6.55	376.2	5.32	19.09	4.51	24.7	5.93	15.67	43.16	0.08	16.19	29.39	2.6425	2.57	1.1	4650	2.55	0.9	33	18	0.545455	IVF		18	8	0.444444	是	1	是	1	否	早产
2	235164	张倩	6.08187	346.667	0.74359	33.3333	39	112.5	2137.5	13	30	11.75	295.4	6.3	17.53	4.91	22.14	5.64	18.34	64.8	0.42	26.77	32.82	3.25177	4.17	1.1	3500	7.09	0.75	29	8	0.275862	ICSI	12	11	9	0.818182	是	1	是	1	是
2	186371	申翠翠	10.5263	360	0.592593	27.7778	54	150	1425	15	31	17.78	293.7	5.67	13.13	3.31	22.27	5.81	9.12	25.9	0.16	12.01	39.09	1.56971	1.9	1.2	4623	6.38	0.72	32	14	0.4375	供精IVF		15	7	0.466667	是	1	是	1	是
2	450682	赵爱	9.66667	280	1.04762	69.0476	42	150	3000	29	30	16.73	302.4	5.63	41.3	10.33	32.65	5.33	7.92	49.9	0.14	10.65	64.24	1.48593	3.32	1	8272	2.14	0.94	44	13	0.295455	IVF		14	1	0.0714286
2	563281	王瑞华	15.5556	140	1.14286	75	28	200	1350	21	24	6.42	481.2	5.72	10.65	2.71	24.49	5.18	14.52	61.3	0.25	10.49	73.84	2.80309	1.69	1.3	>3000	1.46	0.71	32	21	0.65625	IVF		15	9	0.6
2	060013970	王维	6.28571	200	1.16	44	25	125	1750	11	32	8.03	292.6	5.89	17.21	4.51	20.7	5.21	8.83	26.6	0.31	9.87	51.51	1.69482	1.19	1.2	6038	11.34	0.71	29	10	0.344828	IVF	11	11	5	0.454545	是	1	是	1	否	早产
2	322874	张艳梅	4	220	0.848485	27.2727	33	150	2250	9	23	6.05	255	5.17	11.66	2.68	27.77	6.55	12.87	38	0.12	11.15	41.77	1.96489	1.92	1.5	>3000	26.78	0.7	28	9	0.321429	IVF		9	2	0.222222	是	1	是	1	否	早期流产
2	060008988	崔荣荣	1.52381	124.444	0.75	14.2857	28	225	2625	4	35	12.78	211.7	5.74	11.63	2.97	25.26	8.94	18.88	41.2	0.18	13.22	57.75	2.11186	3.06	0.8	1504	2.25	0.39	21	3	0.142857	IVF		4	2	0.5	是	1	是	1	是
2	566259	于鑫鑫	22.8571	213.333	1.3125	93.75	32	150	1312.5	30	22	7.38	137.4	5.13	23.9	5.45	26.97	5.01	6.07	47.77	0.25	10.99	35	1.21158	3.39	1.25	12062	3.16	0.92	42	22	0.52381	IVF		15	6	0.4	是	1	是	1	是
2	409914	沈瑞旭	4.96124	151.111	0.764706	47.0588	34	225	3225	16	29	4.54	246.9	5.26	14.15	3.31	22.27	7	20.26	38.5	0.13	8.47	43.75	2.89429	2.2	1.2	5709	5.36	0.55	26	10	0.384615	IVF		15	7	0.466667	是	1	是	1	是
2	484032	刘洪蕊	1.66667	102.222	0.782609	13.0435	23	225	1800	3	27	1.804	161.3	6.73	16.66	4.98	27.64	6.47	10.63	138.5	0.2	6.45	31.1	1.64297	3.2	0.85	923.7	2.24	0.25	18	6	0.333333	IVF		3	3	1
2	565399	王亚妮	2.16216	420	0.603175	9.52381	63	150	2775	6	29	11.58	292	5.75	17.16	4.39	27.06	3.64	8.46	46.8	0.34	64.08	79.94	2.32418	1.78	0.85	1607	3.89	0.29	38	6	0.157895	IVF		6	1	0.166667	是	1	否	0	否	流产
2	535687	孙方	8	130	1.11538	57.6923	26	200	1875	15	27	4.9	401	6.49	25.28	7.292	29.41	5.65	7.16	29.5	0.23	17.27	27.1	1.26726	1.39	1.1	2028	2.03	0.9	29	13	0.448276	IVF		15	3	0.2	是	1	是	1
2	422968	林杰	8.25397	128.889	1.10345	44.8276	29	225	1575	13	31	12.11	342	5.07	15.24	3.434	26.51	5.2	12.51	60	1.34	8.59	71	2.40577	1.19	1.1	5117	7.67	0.66	32	14	0.4375	ICSI		6	0	0	是	1	否	0		流产
2	566373	陈春梅	32.3232	400	0.883333	66.6667	60	150	1237.5	40	28	18	510.7	5.29	48.52	11.41	23.46	4.13	6.76	68.9	0.45	16.15	121.6	1.6368	1.22	1	8457	2.21	0.91	53	21	0.396226	IVF					是	1	否	0		流产
2	177717	孙嫚嫚	13.3333	210	1.11905	64.2857	42	200	2025	27	29	2.44	814.9	6.16	51.82	14.19	29.93	5.12	7.59	37.6	0.33	9.3	84.72	1.48242	2.44	0.95	3776	3.5	0.5	47	26	0.553191	IVF		17	7	0.411765	是	1	否	0		早期流产
2	060021626	李艳慧	30.4762	113.333	2.11765	188.235	17	150	1050	32	22	7.17	275.7	5.3	13.7	3.227	23.57	4.68	9.74	47.5	1.29	70.12	37.18	2.0812	1.59	0.85	8272	10.04	0.59	36	18	0.5	IVF		15	8	0.533333	是	1	是	1
2	060022862	李宁	6	296	0.621622	24.3243	37	125	1500	9	30	7.12	241.5	5.55	31.92	7.87	30.94	4.88	2.67	41.71	0.2	7.12	47.6	0.547131	0.705	0.95	1608	4.11	0.18	23	8	0.347826	IVF		9	7	0.777778	是	1	是	1
2	484380	张明娟	3.44828	168	1.04762	23.8095	21	125	1450	5	21	4.94	206.6	5.24	23.68	5.51	27.86	5.08	3.37	38.3	0.46	21.24	18.11	0.663386	3.1	1.1	1597	1.93	0.12	22	7	0.318182	IVF		5	0	0	否	0	否	0
2	321597	高文基	24.7619	213.333	1.41667	108.333	24	112.5	1050	26	27	7.65	442.2	4.95	16.99	3.74	20.7	4.74	6.95	30	0.13	11	36.1	1.46624	2.53	1.1	4615	5.59	0.79	34	15	0.441176	IVF		12	7	0.583333	是	1	是	1
2	060020577	刘雅梦	0.620155	166.667	1.28	8	25	150	3225	2	25	3.69	338.5	4.91	99.1	21.63	31.84	5.76	6.21	21	0.4	11.35	44.38	1.07812	1.94	0.8	569	1.26	0.11	32	4	0.125	IVF		1	1	1	否	0	否	0
2	060022311	黄萌	3.33333	200	1	40	30	150	3600	12	24	3.01	215	5.67	42.92	10.82	26.79	7.01	9.83	37.1	0.4	10.83	38.3	1.40228	2.94	1	4092	7.93	1.06	30	13	0.433333	IVF	12	12	2	0.166667	是	1	是	1
2	060021651	冯海冰	10	226.667	1.20588	44.1176	34	150	1500	15	26	5.55		5.06	19.16	4.31	28.04	6.17	8.32	75	0.85	15.4	73.12	1.34846	1.29	1.25	3301	1.48	0.38	41	17	0.414634	IVF		14	1	0.0714286	是	1	是	1
2	060024883	王菲	12	333.333	0.86	36	50	150	1500	18	25	18	112.3	5.42	27.26	6.57	28.6	3.58	7.33	61.7	0.25	21.42	58.16	2.04749	3.31	1.1	3499	2.09	0.31	43	20	0.465116	IVF		17	8	0.470588	是	1	是	1
2	499416	安佰慧	6.20155	346.667	1.05769	19.2308	52	150	1612.5	10	29	18	418.4	5.03	11.51	2.57	26.81	4.07	11.19	31.3	0.25	13.27	74.88	2.74939	2.97	1.3	742	3.26	0.11	55	22	0.4	IVF	7	7	7	1	否	0	否	0
2	060024154	陈丹	10.6667	186.667	0.928571	57.1429	28	150	1500	16	29	5.47	237.8	4.87	143.3	31.02	22.27	10.37	18.38	31.77	0.63	8.22	78	1.77242	2.264	1.2	4314	4.65	0.67	26	16	0.615385	IVF		16	10	0.625	是	1	是	1
2	060023130	杨鸿飞	15.0725	380	0.842105	34.2105	38	100	862.5	13	25	11.29	212.8	5.96	15.17	4.02	20.71	7.08	15.88	67.5	0.37	14.09	68.17	2.24294	3.49	1.2	6615	5.53	0.29	32	20	0.625	IVF		13	9	0.692308	是	1	是	1
2	450879	白少华	10.411	208	1.30769	73.0769	26	125	1825	19	32	6.9	229	5.47	15.2	3.7	25.81	5.34	5.61	46.1	0.05	16.3	29.48	1.05056	3.63	0.9	3474	1.97	1.05	34	17	0.5	IVF		13	8	0.615385	否	0	否	0
2	489308	徐娜	8.20513	160	1.41667	66.6667	24	150	1950	16	26	6.78	191.7	5.39	50.36	12.06	27.89	3.2	3.44	25.6	0.38	21.4	18.5	1.075	3.45	0.9	6847	2.8	0.78	34	13	0.382353	IVF		16	5	0.3125	是	1	是	1
2	060023963	张秋铃	4.84848	160	1.08333	66.6667	24	150	3300	16	36	5.23	151.9	5.49	41.26	10.07	27.62	4.21	4.01	25	0.05	14.8	5.11	0.952494	2.99	1.3	2993	8.39	0.49	26	10	0.384615	IVF		15	1	0.0666667	是	1	是	1
2	060026383	侯明磊	6.37681	160	1	45.8333	24	150	1725	11	27	12.55	146.6	4.96	14.25	3.14	26.49	5.9	9.43	31.7	0.13	6.85	13.57	1.59831	1.88	1.2	2025	4.68	0.41	24	10	0.416667	IVF		10	2	0.2	否	0	否	0
2	416520	王玉秀	5.83333	106.667	1.5	43.75	16	150	1200	7	33	11.2	179.3	5.24	12.86	2.99	21.38	6.64	3.34	51.4	0.1	11.38	13.28	0.503012	3.79	0.9	3169	3.09	0.35	24	15	0.625	IVF		7	0	0
2	060015906	李宏伟	7.40741	233.333	0.657143	28.5714	35	150	1350	10	31	4.88	209.3	4.86	17.93	3.87	27.18	5.01	3.8	26.5	0.29	17.36	28.5	0.758483	1.24	1	3672	10.3	0.58	23	11	0.478261	IVF		10	7	0.7	是	1	是	1	否	中晚期流产
2	060011101	杨成成	16.6667	186.667	1.19048	71.4286	21	112.5	900	15	27	9.24	328.6	5.46	42.76	10.38	19.62	5.86	6.7	18.2	0.22	24.3	13.3	1.14334	3.82	1	3658	0.95	0.73	25	16	0.64	ICSI		13	7	0.538462	是	1	是	1
2	060017481	种善玲	10.5426	320	0.65	42.5	40	125	1612.5	17	35	11.52	307.5	6.16	12.79	3.5	24.46	6.52	17.27	31.4	0.14	12.6	41.68	2.64877	2.35	1.3	6772	3.15	0.8	26	18	0.692308	IVF		16	6	0.375	是	1	否	0		流产
2	426601	王雪	10	153.333	1.34783	91.3043	23	150	2100	21	22	3.94	275.2	5.14	20.59	4.7	22.97	6.14	10.6	80.9		12.3	26.9	1.72638	2.65	0.9	2833	2.22	0.37	31	16	0.516129	ICSI	16	15	4	0.266667	是	1	是	1
2	564251	郑晓	8.88889	166.667	0.92	48	25	150	1350	12	25	9.05	249.5	5.33	26.3	6.23	29.12	5.68	8.97	32.6	0.38	7.73	27.7	1.57923	2.03	1.1	7520	17.2	0.97	23	14	0.608696	IVF		10	0	0	是	1	是	1
2	060019141	卜芬	3.80952	280	0.928571	28.5714	42	150	3150	12	31	6.18	197.2	5.46	23.51	5.71	26.36	4.94	4.97	30	0.06	12.44	16	1.00607	2.05	1	3656	3.04	0.44	39	8	0.205128	ICSI	7	7	6	0.857143	是	1	是	1
2	411129	王春华	18.3333	306.667	0.673913	47.8261	46	150	1200	22	26	8.55	472.3	5.4	23.01	5.52	26.23	5.47	19.9	44.2	0.14	5.41	62.5	3.63803	2.06	1	3997	3.98	0.67	31	13	0.419355	IVF		13	6	0.461538	否	0	否	0
2	563777	石明雪	7.33333	146.667	0.909091	50	22	150	1500	11	21	4.87	313.2	4.8	25.68	5.48	20.71	6.18	8.68	35.5	0.28	21.7	23.6	1.40453	4.87	1	3483	4.44	0.45	20	11	0.55	IVF		11	10	0.909091	是	1	是	1
2	452609	牛方超	10.8642	346.667	1.10256	28.2051	39	112.5	1012.5	11	29	9.34	155.7	4.9	14.95	3.26	24.53	4.33	3.75	32.8	0.25	25.4	25.5	0.866051	2.69	1.1	3462	2.34	0.25	43	15	0.348837	IVF	11	11	6	0.545455	是	1	是	1
2	486578	赵秀颖	1.25	180	0.925926	22.2222	27	150	4800	6	36	3.82	217.6	6	24.27	6.47	30.38	6.81	10.23	40.7	0.3	15.35	39.22	1.5022	1.94	0.8	1521	4.83	0.27	25	6	0.24	IVF		6	0	0
2	433201	王文娜	10.8333	173.333	0.884615	50	26	150	1200	13	34	8.89	369.4	4.96	46.01	10.14	26.73	4.53	3.41	6.8	0.15	15.3	25.2	0.752759	2.76	0.9	2234	1.39	0.32	23	12	0.521739	IVF		12	10	0.833333	是	1	是	1	否	早期流产
2	277619	王洪燕	7.76699	216	1.07407	74.0741	27	125	2575	20	29	8.011	239.1	5.11	17.91	4.07	22.35	6.29	14.22	31.2	0.12	10.58	26.25	2.26073	0.7	1.7	2882	3.42	0.59	29	13	0.448276	IVF		16	1	0.0625	否	0	否	0
2	480297	岳宁	4.16667	153.333	1.21739	47.8261	23	150	2640	11	25	8.01	146.2	5.02	31.11	6.94	28.43	5.2	2.87	43.83	0.1	10	25.3	0.551923	1.31	1.1	2879	6.13	0.56	28	13	0.464286	ICSI	8	8	2	0.25	否	0	否	0
2	060024028	王立娜	6.36364	246.667	1.35135	18.9189	37	150	1100	7	22	7.71	139.8	4.93	26.84	5.88	36.65	4.96	11.77	49	0.24	14.41	66.04	2.37298	2.36	1	2265	4.64	0.27	50	17	0.34	IVF		7	5	0.714286	是	1	是	1
2	459246	刘鸿雁	14	146.667	1.27273	95.4545	22	150	1500	21	32	5.19	272.2	5.56	85.89	21.22	21.73	6.44	5.1	33.67	0.99	27.88	18.8	0.791925	3.34	1.1	2646	3.06	0.41	28	19	0.678571	IVF		20	7	0.35	是	1	是	1
2	486365	姚鑫鑫	16.7901	248	0.870968	54.8387	31	125	1012.5	17	23	5.88	203.9	5.42	11.53	2.78	23.31	6.9	15.6	25.5	0.27	38.3	21.1	2.26087	2	1.35	2284	1.85	0.55	27	16	0.592593	IVF		14	4	0.285714	是	1	是	1
2	533118	禚子瑜	4.95238	124.444	1.14286	46.4286	28	225	2625	13	34	2.03	310	5.78	28.6	7.35	26.56	8.13	16.6	40.8	0.21	18.6	55	2.04182	1.88	1.25	7946	2.46	1.15	32	11	0.34375	IVF		12	8	0.666667
2	379148	翟虹	6.47619	177.143	1.12903	54.8387	31	175	2625	17	28	6.43	138.2	5.16	76.54	17.55	33.66	3.06	14.66	114.4	0.07	26.82	14.58	4.79085	4.08	1.1	1137	6.5	0.38	35	3	0.0857143	IVF		12	0	0	是	1	是	1
2	060005474	李情情	15	193.333	1.10345	93.1034	29	150	1800	27	21	12.82	661.9	5.34	15.9	3.77	22.39	0.97	1.92	31.9	0.47	15	54.3	1.97938	2.01	1	8399	<0.3	1.07	32	19	0.59375	IVF		21	3	0.142857	是	1	是	1
2	489295	高丙艳	6.73267	224	1.21429	60.7143	28	125	2525	17	29	7.57	224.1	5.25	14.92	3.48	30.45	6.34	13.25	86.7	0.14	9.22	46.45	2.08991	1.3	1.1	6256	9.06	1.69	34	17	0.5	ICSI		16	7	0.4375	是	1	是	1
2	536827	牛亚云	0.784314	166.667	1.08	20	25	150	6375	5	28	2.89	256	5.81	76.55	19.77	28.82	5.98	7.28	25.8	0.28	10.74	24.95	1.21739	1.19	1.1	549	1.41	0.09	27	10	0.37037	IVF		5	0	0	否	0	否	0
2	537925	安琪	14.5455	420	0.666667	28.5714	42	100	825	12	25	7.56	396.8	4.88	16.19	3.51	22.59	5.03	15.21	52.2	0.08	10.99	47.81	3.02386	2.08	1.1	3532	4.09	0.28	28	17	0.607143	IVF		12	4	0.333333	否	0	否	0
2	539126	孙运红	4.7619	200	1.1	16.6667	30	150	1050	5	27	16.85	595.1	5.44	24.6	5.95	28.2	3.96	8.36	43.7	0.2	18.5	62.6	2.11111	2.51	1	2584	4.16	0.26	33	21	0.636364	IVF		5	1	0.2
2	538912	刘珊君	16.6667	186.667	1.03571	71.4286	28	150	1200	20	33	8.55	358.4	5.09	29.79	6.74	24.65	4.47	5.35	26.5	<0.05	13.3	18.1	1.19687	3.455	1.2	4776	5.11	0.79	29	21	0.724138	IVF		12	5	0.416667	是	1	是	1
2	245083	刘海仙	10.9804	166.667	0.96	56	25	150	1275	14	30	6.52	293.4	5.31	70.92	16.74	25.23	6.51	14.7	43.2	0.26	19.4	36.26	2.25806	2.74	0.8	5577	2.97	0.18	24	16	0.666667	IVF		14	10	0.714286	是	1	是	1
2	181152	房亭亭	1.06667	146.667	1.18182	18.1818	22	150	3750	4	30	2.76	229.1	6.35	22.72	6.41209	28.27	4.08	2.73	26.5	0.23	23.88	19.27	0.669118	1.72	1	1276	3.49	0.06	26	3	0.115385	IVF		4	3	0.75	否	0	否	0
2	060026617	耿琳琳	15	173.333	1.34615	69.2308	26	150	1200	18	27	9.64	269.1	5.22	12.86	2.98	20	5.8	5.37	24.6	0.2	21.83	38.12	0.925862	1.6	1.2	3968	6.15	0.53	35	20	0.571429	IVF		15	6	0.4	是	1	是	1
2	406947	郭娜娜	5.71429	293.333	0.787879	18.1818	33	112.5	1050	6	33	>18	459.1	5.29	21.39	5.029	29.06	3.92	10.86	34.3	0.13	16.73	69.56	2.77041	3.06	1	3902	6.55	0.37	26	14	0.538462	IVF		6	1	0.166667
2	457676	李秀花	16.2319	173.333	1.26923	53.8462	26	150	862.5	14	33	4.83	184.6	5.32	15.54	3.67	22.2	5.92	16.92	54.8	0.07	12.59	39.54	2.85811	1.87	1.25	2492	6.42	0.31	33	15	0.454545	IVF		13	6	0.461538	是	1	是	1
2	488728	张亚飞	10	206.667	0.870968	38.7097	31	150	1200	12	29	>18	524.5	4.99	12.43	2.76	25.22	6.67	14.38	35.81	0.45	33.04	51	2.15592	1.69	0.9	>3000	3.06	0.76	27	12	0.444444	ICSI		8	3	0.375	否	0	否	0
2	489717	张桂芳	6.66667	302.222	0.397059	17.6471	68	225	1800	12	28	7.6	422	5.38	29.34	7.02	27.08	10.1	27.9	53.5	0.17	12.8	77.9	2.76238	3.08	1	1112	5.62	0.25	27	10	0.37037	IVF		12	1	0.0833333	否	0	否	0
2	481637	赵鑫	8.33333	337.778	0.815789	26.3158	38	112.5	1200	10	31	9.75	164.3	5.36	21.33	5.08	22.03	4.87	11.55	46.1	0.56	12.52	34.42	2.37166	4.03	1.1	1824	2.61	0.34	31	14	0.451613	IVF		9	2	0.222222	是	1	是	1
2	060025649	王姗姗	19.0476	260	1	64.1026	39	150	1312.5	25	29	9.48	361.4	5.15	40.3	9.22422	26.71	4.07	10.58	70.9	0.11	7.41	51.65	2.59951	0.825	0.9	8048	8.24	1.61	39	19	0.487179	IVF		19	6	0.315789	是	1	是	1
2	413069	梁姗姗	2.75862	113.333	1.11765	35.2941	17	150	2175	6	27	3.18	118.6	5.16	20.72	4.75	28.62	5.08	4.39	26.7	0.09	14.95	12.08	0.864173	2.11	0.9	1470	6.3	0.5	19	10	0.526316	IVF		5	2	0.4	否	0	否	0
2	412742	郭彩	11.8519	160	1	66.6667	24	150	1350	16	26	2.64	295	4.98	11.68	2.59	20.16	6.26	6.52	58	0.11	19.87	17.4	1.04153	2.11	1.3	2507	2.86	0.28	24	17	0.708333	IVF		16	6	0.375	是	1	是	1
2	060022047	王盼	5.55556	120	1.18519	37.037	27	225	1800	10	31	4.19	441	5.37	19.66	4.69	26.16	4.7	4.3	29.5	0.2	23.52	43.27	0.914894	3.04	0.9	2284	1.82	0.53	32	17	0.53125	IVF		10	6	0.6	是	1	是	1
2	060031729	刘云	7.77778	160	1.25	58.3333	24	150	1800	14	30	8.79	86.61	5.22		38.7	24.97	6.46	14.62	34.6	0.32	11.31	21.27	2.26316	0.896	1.3	5589	6.99	1.17	30	14	0.466667	IVF		14	8	0.571429	是	1	是	1
2	538526	曹珊珊	8.57143	246.667	0.810811	48.6486	37	150	2100	18	29	4.82	175.3	4.88	16.14	3.5	24.88	3.93	21.72	41.1	0.31	8.93	18.4	5.52672	1.6	1	6306	9.75	1.05	30	16	0.533333	ICSI	13	13	1	0.0769231	是	1	是	1
2	158175	高硕	3.59551	166.667	1.12	48	25	150	3337.5	12	31	4.8	419.3	6.35	14.23	4.02	30.67	4.57	3.91	29.9	0.27	32.05	29.02	0.85558	2.72	1.25	2526	4.39	0.55	28	11	0.392857	IVF		12	10	0.833333	是	1	是	1
2	480841	王加莲	4.16667	180	0.814815	18.5185	27	150	1200	5	33	6.27	384.5	5.35	12.89	3.06	27.41	5.76	12.89	55.5	0.05	13.79	39.55	2.23785	2.21	1.25	2481	11.1	0.79	22	13	0.590909	IVF		5	5	1	是	1	是	1
2	060021632	李明明	16.4103	217.778	0.734694	65.3061	49	225	1950	32	30	＞18	363.2	5.48	30.51	7.43	24.58	3.72	15.39	50.6	0.15	7.03	62.48	4.1371	2.34	1.1	9012	7.38	1.58	36	22	0.611111	ICSI		14	6	0.428571
2	562342	刘冠芳	3.33333	115.556	1.26923	57.6923	26	225	4500	15	28	7.95	84.43	5.35	14.43	3.43	30.82	5.9	5.17	56.67	小于0.05	24.53	46	0.876271	3.17	0.95	4439	4.8	1.22	33	14	0.424242	IVF		15	3	0.2	是	1	是	1
2	256412	李巍	6.4	173.333	1.26923	46.1538	26	150	1875	12	35	13.49	242.3	5.58	36.76	9.11648	27.55	3.71	0.79	22.6	0.13	21.2	19.2	0.212938	2.12	0.8	3127	3.67	0.43	33	17	0.515152	IVF		12	1	0.0833333	是	1	是	1		稀释雌二醇
2	537522	刘乐	2.7907	266.667	0.966667	30	30	112.5	3225	9	29	14.67	338.2	5.11	19.85	4.51	29.1	4.55	3.75	46.9	0.18	8.43	35.06	0.824176	2.36	1.2	4597	5.35	0.97	29	10	0.344828	IVF		9	2	0.222222	是	1	是	1
2	060026684	陈晨	3.1746	140	1.28571	47.619	21	150	3150	10	34	6.21	291.6	4.79	14.81	3.15	23.98	5.28	1.88	31	0.1	13.41	15.56	0.356061	2.74	1.1	2321	2.43	0.48	27	9	0.333333	IVF		10	5	0.5	是	1	是	1
2	189213	储玉静	8.48485	193.333	1.7931	96.5517	29	150	3300	28	37	5.42	230.8	5.36	27	6.432	27.55	5.65	11.05	41.6	0.08	12.6	32.92	1.95575	3.27	1.2	3851	1.64	0.39	52	24	0.461538	IVF		28	18	0.642857	是	1	是	1
2	060031040	吕雪玲	16.9697	311.111	1.28571	80	35	112.5	1650	28	30	16.99	159.4	5.39	17.8	4.26409	22.48	4.43	5.01	38.5	0.18	14.32	21.7	1.13093	2	1.1	4926	3.44	0.62	45	21	0.466667	IVF		12	5	0.416667
2	060022873	胡春晓	20	213.333	1.125	87.5	24	112.5	1050	21	25	3.89	278.1	4.82	16.27	3.4854	21.25	5.99	5.36	32	0.45	22.16	21.16	0.894825	3.38	1.2	5880	11.6	0.95	27	14	0.518519	ICSI		12	9	0.75	是	1	否	0		流产
2	060032094	邢雯	5.27132	193.333	0.862069	58.6207	29	150	3225	17	33	5.04	145.5	5.66	22.07	5.55	26.64	5.49	5.86	34	0.22	8.47	21.04	1.0674	2.13	1.3	4542	3.89	0.66	25	11	0.44	IVF		17	7	0.411765	否	0	否	0
2	060029043	赵静	18.1818	186.667	1.2381	71.4286	21	112.5	825	15	31	5.26	344.7	5.49	13.81	3.36964	21.36	6.91	14.96	33.3	0.49	16.06	44.08	2.16498	0.435	1.1	1696	4.77	0.43	26	14	0.538462	IVF		13	7	0.538462	是	1	是	1
2	535877	李春丽	16.6154	232.727	1	84.375	32	137.5	1625	27	36	11.36	248.6	5.3	13.46	3.17058	23.18	7.71	18.6	51.9	0.17	10.3	51.5	2.41245	1.74	0.9	10325	2.88	0.74	32	21	0.65625	IVF		26	7	0.269231	是	1	是	1
2	536313	冯敏	2.15054	140	1.04762	23.8095	21	150	2325	5	34	5.21	415.6	6.31	21.55	6.04358	26.13	6.46	2.82	27	0.56	9.51	166	0.436533	5.21	1.1	1960	5.51	0.32	22	6	0.272727	IVF	5	5	0	0	否	0	否	0
2	535728	张凤玲	2.40437	173.333	1.07692	42.3077	26	150	4575	11	27	3.1	481.3	4.74	28.49	6.00189	26.98	6.48	16.9	35.9	0.26	12.8	25.6	2.60802	3.01	1	>3000	7.85	0.65	28	7	0.25	IVF		11	10	0.909091
2	489208	刘莉	3.33333	284.444	0.96875	12.5	32	112.5	1200	4	26	13.75	245.6	4.91	14.86	3.24278	15.9	10.2	33.7	49.2	0.28	17.5	48.5	3.30392	2.13	1.6	2396	2.82	0.61	31	11	0.354839	IVF		4	2	0.5	是	1	是	1
2	144021	窦海平	4	93.3333	1.57143	42.8571	21	225	2250	9	39	8.92	286.7	4.99	19.89	4.41116	27.22	4.31	4.67	28.7	0.21	30.28	29.78	1.08353	0.88	0.8	1737	1.29	0.38	33	16	0.484848	IVF		9	2	0.222222	否	0	否	0
2	540027	谢婧	1.08844	153.333	0.695652	17.3913	23	150	3675	4	30	3.57	319.7	5.18	36.33	8.36397	28.3	7.73	13.78	30.4	0.15	10.23	41.58	1.78266	3.26	1	2576	4.73	0.8	16	6	0.375	IVF		4	3	0.75	是	1	是	1
2	060029237	郑广毅	5.45455	160	1.16667	75	24	150	3300	18	26	1.99	130.9	5.48	28.03	6.82686	29.62	8.95	10.21	61	0.1	8.57	44	1.14078	2.739	1.1	4226	2.49	0.87	28	11	0.392857	IVF		12	7	0.583333
2	483132	万雪	3.76068	60	1.5	61.1111	18	300	2925	11	31	4.49	379.7	5.48	12.61	3.07124	27.78	3.9	3.94	42	0.35	11.9	49	1.01026	4.49	1.1	2176	2.68	1.26	27	17	0.62963	ICSI	11	11	4	0.363636	否	0	否	0
2	060036329	刘英	9.82456	286.667	0.651163	32.5581	43	150	1425	14	35	15.09	244	5.59	20.13	5.00119	24.2	5.59	14.81	49.1	0.14	8.74	63.6	2.64937	2.75	1	8853	3.55	0.88	28	17	0.607143	IVF		14	7	0.5
2	438968	陈星	6.15385	213.333	0.916667	37.5	24	112.5	1462.5	9	30	13.33	284	5.47	28.35	6.8922	21.6	7.57	9.78	97.2	0.08	11.51	29.99	1.29194	1.34	1.1	2393	6.48	0.54	22	7	0.318182	IVF		9	3	0.333333	是	1	是	1
2	480828	许宁宁	7.77778	220	1.12121	42.4242	33	150	1800	14	27	8.942	440.7	5.71	23.99	6.08813	28.12	4.21	3.37	47.69	0.51	9.44	63.4	0.800475	1.55	1.35	1906	4.85	0.42	37	9	0.243243	ICSI		14	9	0.642857	否	0	否	0
2	575712	齐文平	9.62963	160.299	0.833333	43.3333	30	187.15	1350	13	31	5.24	142.3	5.34	19.56	4.64224	29.55	6.17	16.71	31.7	0.34	8.51	33.08	2.70827	1.92	0.85	1992	1.84	0.24	25	10	0.4	IVF		11	10	0.909091	是	1	是	1
2	060036512	刘明仪	14.6939	224	0.892857	64.2857	28	125	1225	18	23	6.54	173.5	5.26	28.3	6.62	22.27	5.21	2.75	15.33	0.13	11.84	24.5	0.527831	1.98	1	>3000	1.81	0.56	25	20	0.8	IVF		12	2	0.166667
2	060006883	陆小雨	10.2222	106.667	1.33333	95.8333	24	225	2250	23	29	17.18	495.5	4.9	14.18	3.09	23.6	5.76	6.64	20.3	0.28	32.3	30.2	1.15278	1.04	1.2	6331	1.45	0.6	32	13	0.40625	ICSI		4	2	0.5
2	484443	张华	3.58974	220	0.787879	21.2121	33	150	1950	7	28	>18	267.2	6.46	42.16	12.1	29.87	5.16	15.18	83.4	0.41	17.05	171.7	2.94186	3.52	0.55	3170	3.32	0.49	26	8	0.307692	IVF		7	2	0.285714	否	0	否	0
2	321950	霍敏	9.84615	184	1.04348	69.5652	23	125	1625	16	31	10.46	249	5.08	48.4	10.93	26.73	4.82	5.39	12.1	0.08	18.11	19.16	1.11826	3.11	1.4	2964	9	0.98	24	11	0.458333	IVF		16	3	0.1875
2	452764	滕双	10	113.333	1.29412	70.5882	17	150	1200	12	32	6.07	340.8	5.82	20.84	5.39	23.18	4.55	6.51	43.6	0.25	28.84	24.78	1.43077	1.04	0.85	2522	1.75	0.35	22	13	0.590909	IVF	8	7	3	0.428571	是	1	是	1
2	430142	郜春燕	1.95122	173.333	1.30769	23.0769	26	150	3075	6	32	6.84	515.7	5.04	15.67	3.51	29.38	6.7	9.84	54.5	0.15	10.14	73.48	1.46866	1.28	0.95	1832	3.44	0.31	34	9	0.264706	IVF		6	4	0.666667	否	0	否	0
2	060030642	张长敏	5.27778	106.667	1.20833	79.1667	24	225	3600	19	28	8.01	378.6	4.7		50.1542	28.01	4.63	8.18	30	0.1	33.86	53.03	1.76674	1.34	1	4955	5.01	0.83	29	12	0.413793	IVF		13	1	0.0769231	是	1
2	577710	张兰香	4.28571	293.333	0.659091	20.4545	44	150	2100	9	27	11.64	395.1	5.69	33.51	8.47431	28.84	4.58	9.22	49.9	0.39	18.02	61.83	2.0131	2.75	0.85	2585	29.3	1.62	29	7	0.241379	IVF		9	6	0.666667

## Sheet: Control-N
长方案/拮抗剂方案	卡号	姓名	OSI	MOSI	FORT	FOI	AFC	COH总量	Gn启动剂量	获卵数	年龄	AMH	DHE-S(98.8-340)	GLU	空腹胰岛素	HOMA-IR	BMI	FSH	LH	E2	P	PRL（4.79-23.3）	T（8.4-48.1）	LH/FSH	TSH（0.27-4.2）	HCG卵泡数	HCG日内膜厚度	HCG日雌激素	HCG LH	HCG日孕酮	优势卵泡数（大于等于14mm）	优势卵泡率	受精方式	MII（成熟卵）	可移植胚胎	优胚数	优胚率	生化妊娠	生化妊娠	临床妊娠	临床妊娠	足月产
1	458581	张旭娟	5.92593	53.3333	1.58333	100	12	2025	225	12	38	1.6	145.7	5.68	12.25	3.09	22.07	6.56	4.89	28.5	0.26	15.12	9.55	0.745427	1.87	19	0.7	3831	3.08	0.58	11	0.578947	IVF	0	12	4	0.333333	是	1	是	1	是
1	108127	李青云	9.90476	146.667	0.863636	59.0909	22	1312.5	150	13	30	3.508	177.8	5.45	11.64	2.82	21.31	5.3	3.68	55.3		20.83	29.49	0.69434	2.92	19	1	4127	2.18	0.41	14	0.736842	供精IVF	0	13	5	0.384615	是	1	是	1
1	284331	潘兴廷	20.4444	146.667	1.27273	104.545	22	1125	150	23	29	2.68	234.8	5.56	14.88	3.68	23.84	6.62	6.94	35	0.38	14.06	23.14	1.04834	2.32	28	1.1	5214	2.85	0.39	19	0.678571	IVF	0	13	10	0.769231	是	1	是	1	是
1	532681	杨锡云	14.3448	75	1.8	173.333	15	1812.5	200	26	32	5.39	271.8	5.44	35.16	8.5	28.84	4.07	2.46	17.562	0.59	12.88	29	0.604423	0.45	27	1.5	4689	2.01	0.69	21	0.777778	IVF	0	14	4	0.285714	是	1	是	1
1	326646	高雪	11.8519	140	1.19048	76.1905	21	1350	150	16	30	2.65	278.2	5.41	12.27	2.95	22.37	7.15	6.35	44.6	0.21	19.36	15.31	0.888112	3.85	25	1.1	6808	3.54	0.68	14	0.56	供精IVF	0	16	4	0.25	是	1	是	1	是
1	138022	林华	4.44444	80	0.944444	50	18	2025	225	9	33	2.07	255.4	5.61	15.33	3.82	21.69	5.54	2.8	62.8	0.42	24.76	29.18	0.505415	1.81	17	1.3	2734	4.28	0.52	12	0.705882	IVF	9	9	8	0.888889	是	1	是	1	是
1	482549	张艳艳	2.7451	62.2222	0.857143	50	14	2550	225	7	34	3.947	136.3	5.81	14.92	3.85	23.31	5.22	7.21	20.4	0.29	13.91	6.37	1.38123	2.3	12	1.5	2395	1.41	0.73	4	0.333333	IVF	0	7	1	0.142857	是	1	否	0		流产
1	566184	李娅	21.3333	140	1.19048	152.381	21	1500	150	32	31	4.51	359.7	5.04	13.46	3.02	22.16	5.74	4.85	28.1	0.1	26.77	24.07	0.844948	2.68	25	1.25	6040	2.41	0.63	15	0.6	IVF	0	16	7	0.4375	是	1	是	1	是
1	566511	马春艳	11.7333	140	1.28571	52.381	21	937.5	150	11	27	2.99	355.2	5.65	13.56	3.41	24.78	4.38	3.98	26.6	0.37	12.64	24.45	0.908676	1.14	27	0.95	2919	3.69	0.64	15	0.555556	IVF	0	10	7	0.7	是	1	是	1	是
1	273628	于慧敏	3.76068	106.667	1.6875	68.75	16	2925	150	11	28	3.478	182.3	4.93	12.61	2.76	22.68	7.34	2.97	30.1		12.19	19.43	0.404632	1.67	27	1.3	2469	0.7	0.7	14	0.518519	供精IVF	0	11	0	0	否	0
1	487303	王彦婷	5	53.3333	2.125	75	8	1200	150	6	30	2.08	307.3	5.28	14.44	3.39	29.78	7.12	1.91	70.43	0.64	9.87	44.62	0.268258	1.805	17	0.8	1854	2.65	0.65	9	0.529412	IVF	4	2	0	0	否	0
1	060013278	仲伟娜	15.5556	100	1.95	140	20	1800	200	28	36	3.02	201.2	5.24	30.95	7.21	30.83	4.73	6.08	43.2	0.11	17.32	24.14	1.28541	1.81	39	1.2	5714	1.42	1.11	16	0.410256	IVF	0	27	6	0.222222	是	1	否	0		流产
1	486476	郭静	5	97.1429	0.764706	52.9412	17	1800	175	9	32	6.14	274	5.5	11.6	2.84	22.06	4.32	5.23	27.1	0.23	11.95	11.49	1.21065	1.92	13	0.65	1797	1.03	0.75	7	0.538462	PESA/TESA-ICSI	9	8	5	0.625	是	1	是	1
1	060013214	葛丹丹	3.58974	106.667	1.25	87.5	16	3900	150	14	20	1.54	392.7	5.86	30.24	7.88	22.53	10.56	6.76	34.2	0.29	18.13	41.61	0.640152	3.72	20	1.1	>3000	1.94	0.91	7	0.35	ICSI	0	12	8	0.666667	是	1	是	1	是
1	434066	李文婷	13.7143	200	1.35	60	20	875	100	12	29	2.98	246.9	5.35	11.87	2.82	19.86	6.52	5.66	34	0.26	22.24	14.85	0.868098	0.474	27	1.25	4616	3.54	0.82	12	0.444444	ICSI	9	9	3	0.333333	是	1	是	1	是
1	533445	刘志霞	4.8227	65	1.84615	130.769	13	3525	200	17	37	2.28	112.4	5.38	20	4.78	26.28	5.28	6.28	38.5	0.15	10.93	15.88	1.18939	0.972	24	1.35	3342	1.24	0.37	16	0.666667	IVF	0	16	3	0.1875	是	1	是	1	是
1	060015300	丁晓慧	5.92593	93.3333	1	57.1429	14	1350	150	8	30	2.09	267.3	5.26	14.47	3.38	24.38	6.13	7	31	0.15	13.99	22.97	1.14192	0.885	14	1.6	2444	3.18	0.41	7	0.5	IVF	0	6	2	0.333333	否	0
1	060008954	祝春青	3.25581	60	0.75	58.3333	12	2150	200	7	34	2.5	179	5	12.89	2.86	22.33	7.16	5.79	35.95	0.21	40.29	13	0.808659	2.79	9	0.85	2091	2.01	0.99	6	0.666667	ICSI	0	5	1	0.2	否	0
1	276055	单国栋	9.52381	120	1.05556	83.3333	18	1575	150	15	34	4.43	161.4	4.91			21.88	7.61	11.37	36.1	0.17	17.27	29.11	1.49409	3.64	19	1	6766	1.78	0.75	15	0.789474	供精IVF	0	15	10	0.666667	是	1	是	1	是
1	457035	陈之梅	16.3441	120	1.94444	105.556	18	1162.5	150	19	32	5.02	223.5	5.24	14.97	3.49	23.59	5.22	6.41	28.9	0.13	7.68	15.18	1.22797	1.65	35	1	5424	1.65	0.53	19	0.542857	IVF	0	13	9	0.692308
1	456841	宋文静	21	126.667	1.68421	110.526	19	1000	150	21	30	3.52	240.4	5.4	11.35	2.724	25.37	5.63	7.52	27.9	0.24	21.99	26.43	1.3357	3.99	32	1	5440	3	0.22	21	0.65625	IVF	0	13	10	0.769231	是	1	是	1
1	533205	孙悦珈	10.8333	80	2.08333	108.333	12	1200	150	13	33	3.23	383	5.12	15.33	3.49	24.73	3.37	2.44	24.3	0.35	9.5	34.1	0.724036	3.9	25	1	>3000	1.18	0.43	18	0.72	IVF	0	13	4	0.307692	是	1	是	1	否	早产
1	060021766	王新	8.88889	100	1.46667	80	15	1350	150	12	29	2.1	256	4.78			24.75	6.42	3.81	26.5	0.52	16.68	13.1	0.593458	1.79	22	1.1	4620	2.09	0.85	15	0.681818	IVF	0	12	1	0.0833333			是	1
1	451928	李妍	20.3922	100	1.73333	173.333	15	1275	150	26	30	5.96	218.8	4.79	16.07	3.42	21.56	7.36	5.64	65	0.55	25.72	65.62	0.766304	2.37	26	1.35	6611	2.32	0.45	18	0.692308	IVF	0	16	11	0.6875	是	1	是	1
1	060017867	赵珂珂	12.5	93.3333	1.28571	107.143	14	1200	150	15	33	2.65	176.5	5.14	11.83	2.7	20.85	6.9	4.5	23.96	0.33	10.13	19.6	0.652174	1.87	18	1	2519	3.17	0.47	13	0.722222	IVF	0	15	2	0.133333	否	0
1	484569	牛梦茹	10.8475	168	1.28571	38.0952	21	737.5	125	8	24	2.58	244.6	5.61	14.7	3.67	18.87	6.54	7.62	56.8	0.49	12.72	40.4	1.16514	2.23	27	1.3	2621	3.38	0.35	11	0.407407	ICSI	0	7	0	0	是	1	是	1
1	060018479	宋丽红	13.0233	144	1.33333	77.7778	18	1075	125	14	24	4.3	274.2	5.24	20.03	4.66	26.16	4.56	4.33	21.9	0.25	20.79	25.66	0.949561	4.3	24	1.1	4011	4.4	0.43	11	0.458333	IVF	0	15	2	0.133333	否	0
1	535592	孙红	12.7778	80	1.2	115	20	1800	250	23	24	3.39	451.8	5.74	18.35	4.68	24.82	6.06	9.42	36	3.07	6.92	21.21	1.55446	2.63	24	1.1	1895	1.18	7.03	13	0.541667	IVF	0	16	11	0.6875	是	1	是	1
1	060022659	段修芹	9.52381	75	1.4	133.333	15	2100	200	20	31	1.83	476	5.5	16.02	3.92	23.63	6.28	3.37	36.1	0.25	8.29	28.46	0.536624	1.78	21	1.3	2781	1.3	0.53	15	0.714286	IVF	0	14	8	0.571429	是	1	是	1
1	536005	吕春营	11.3131	160	1.41667	58.3333	24	1237.5	150	14	34	5.7	383.5	5.05	22.78	5.11	20.9	5.18	6.17	23.1	0.38	17.95	22.99	1.19112	2.79	34	1	3957	1.56	0.35	16	0.470588	IVF	11	10	3	0.3	是	1	是	1
1	455833	王彦敏	9.09091	100	1.46667	100	15	1650	150	15	27	2.36	263.3	4.89	19.25	4.18	26.69	7.13	8.75	136.8	0.22	25.39	27.9	1.22721	2.28	22	0.9	5172	2.23	0.3	13	0.590909	IVF	0	15	5	0.333333	是	1	是	1
1	536006	田霞	6.66667	86.6667	1.92308	92.3077	13	1800	150	12	30	5.39	281.9	5.73	23.49	5.98	27.24	4.46	1.18	22	1.37	16.01	47	0.264574	3.55	25	1.2	3368	0.98	0.68	12	0.48	IVF	0	12	3	0.25	否	0
1	428966	孙艳艳	4.14815	21.8182	3.5	233.333	6	3375	275	14	30	2.545	188	5.71	35.79	9.08	26.4	7.5	7.77	18.1	1.16	19.64	23.05	1.036	3.2	21	1	3925	2.09	0.57	10	0.47619	IVF	0	14	1	0.0714286	是	1	是	1
1	376634	吴蒙蒙	8.64865	102.857	1.38889	88.8889	18	1850	175	16	31	3.45	264.3	5.23	19.49	4.53	29.06	4.7	3.58	29.4	0.22	5.43	28	0.761702	1.73	25	0.65	4162	2.33	0.47	14	0.56	IVF	0	16	1	0.0625
1	533283	李铮	7.05882	68.5714	1.08333	75	12	1275	175	9	32	2.2	201	5.16	18.6	4.27	25.59	5.54	3.83	49.1	<0.05	9.57	22	0.691336	2.33	13	1.25	3260	4.38	0.46	8	0.615385	IVF	0	9	4	0.444444	否	0	否	0
1	563954	宫德华	15.5556	160	1.41667	87.5	24	1350	150	21	33	6.34	147.8	4.86	13.51	2.92	20.81	6.65	8.78	27.9	0.46	23.3	9.96	1.3203	3.07	34	1.1	9305	1.81	1.4	17	0.5	IVF	0	13	2	0.153846	是	1	是	1
1	485931	宋朝艳	5.5914	60	2.55556	144.444	9	2325	150	13	31	4.19	301	5.69	21.13	5.34	23.47	7.27	5.05	36.7	0.25	11.8	13.2	0.694635	1.69	23	1.2	7511	1.17	1.09	15	0.652174	IVF	0	13	8	0.615385	是	1	是	1
1	415754	胡婷婷	12.5	133.333	1.6	75	20	1200	150	15	30	3.153	397	5.59	28.64	7.12	25.57	5.79	4.1	29.4	0.28	25.4	29.21	0.708117	3.41	32	1	6738	3.49	0.5	18	0.5625	IVF	0	15	2	0.133333	是	1	是	1
1	533190	王英	8.88889	126.667	1.05263	63.1579	19	1350	150	12	31	5.1	307	5.67			19.03	2.72	10.6	100	0.25	14.4	28.1	3.89706	2.92	20	0.75	3278	1.56	1.51	10	0.5	IVF	0	12	8	0.666667	否	0
1	535426	吴月美	1.95122	60	2	66.6667	9	3075	150	6	32	3.3	205.3	5.22	13.06	3.03	22.47	7.23	6.1	31.5	0.39	18.38	14.7	0.843707	2.54	18	1.25	4824	2.37	0.46	6	0.333333	IVF	0	6	0	0	是	1	是	1
1	274857	张明芬	4.54545	45	2.33333	111.111	9	2200	200	10	34	3.97	217	5.2	21.58	4.99	23.14	6.52	3.38	33.8	《0.05	14.39	10.12	0.518405		21	0.8	2776	1.84	0.42	9	0.428571	供精IVF	0	8	3	0.375	是	1	是	1
1	454836	李银平	6.66667	113.333	1.35294	52.9412	17	1350	150	9	23	2.17	254.2	5.37			22.98	8.11	2.43	37.8	0.16	10.2	11.4	0.29963	1.01	23	1.3	3129	2.25	0.26	14	0.608696	IVF	0	9	6	0.666667	是	1	是	1		早期流产
1	562593	孟令君	5.5814	57.7778	1.61538	138.462	13	3225	225	18	29	1.7	181.7	5.78	19.32	4.96	23.49	7.61	3.04	42.1	0.15	20.87	14.27	0.399474	1.72	21	1.25	3691	0.86	0.85	16	0.761905	IVF	0	17	0	0
1	130052	王岐丽	10.7937	120	1.2381	80.9524	21	1575	175	17	32	4.61	382.9	5.07	25.34	5.71	28.26	5.74	5.5	38.8	0.28	22.18	17.97	0.958188	2.82	26	1.25	3524	2.79	0.55	16	0.615385	ICSI	0	5	0	0
1	566139	李林	10.1587	97.1429	1.11765	94.1176	17	1575	175	16	35	5.91	155	5.34	13.93	3.31	23.42	5.34	3.87	30	0.16	15.02	0.16	0.724719	1.53	19	1.1	4888	5.04	0.95	15	0.789474	IVF	0	16	6	0.375	是	1	是	1
1	536544	陈晓宇	3.60656	40	2.1	110	10	3050	250	11	24	1.68	422.5	5.14	29.37	6.71	30.1	7.8	2.2	21.2	0.34	14.81	25.39	0.282051	2.81	21	1.3	2789	1.49	0.73	12	0.571429	IVF	0	10	2	0.2
1	060025156	肖亚萍	5.86667	146.667	1	50	22	1875	150	11	27	2.3	285.6	5.3	28.96	6.82	28.41	7.85	2.31	36	0.337	25.27	15.6	0.294268	2.48	22	1.1	2485	2.19	0.31	8	0.363636	IVF	0	11	7	0.636364	是	1	是	1
1	060023229	郭婕	12.5926	86.6667	1.76923	130.769	13	1350	150	17	31	3.73	无	5.62			21.48	5.06	4.52	52.8	0.32	23.82	32	0.893281	2.2	23	0.95	5069	2.51	0.44	12	0.521739	IVF	0	16	1	0.0625	是	1	是	1
1	060024556	孙颖	8.88889	93.3333	1.57143	85.7143	14	1350	150	12	30	2.39	298.5	5.47	19.91	4.84	21.9	7.23	2.5	57.2	0.63	8.52	62	0.345781	1.68	22	0.95	4225	2.33	0.44	17	0.772727	IVF	0	12	7	0.583333	是	1	是	1
1	060022653	汤素雅	9.45455	224	1	46.4286	28	1375	125	13	20	5.75	无	5.36	22.8	5.43	25.7	5.54	3.07	13.81	0.09	19.56	20	0.554152	2.18	28	1.7	2785	2.42	0.49	15	0.535714	供精IVF	0	13	10	0.769231	是	1	是	1
1	404746	刘亚茹	2.82828	86.6667	1.23077	53.8462	13	2475	150	7	29	2.04	271	4.81			25.89	8.61	2.22	27.8	0.23	9.5	19.8	0.25784	2.25	16	1.2	1010	1.63	0.32	5	0.3125	ICSI	6	6	3	0.5	是	1	是	1
1	418375	赵静	5.55556	56.6667	1.05882	58.8235	17	1800	300	10	31	8.74	226.4	4.91			21.78	6.13	3.09	17.9	0.18	31.67	22.38	0.504078	2.67	18	1.2	2520	2.42	0.32	7	0.388889	供精IVF	0	10	0	0	是	1	是	1
1	563897	秦研研	18.4615	153.333	1.30435	78.2609	23	975	150	18	30	3.52	148.4	5.56			19.23	6.83	8.07	32.3	0.36	24.89	16.7	1.18155	3.12	30	1	4453	3.53	0.27	18	0.6	IVF	0	17	5	0.294118	是	1	是	1
1	496988	张静	9.90476	113.333	1.35294	76.4706	17	1312.5	150	13	34	3.88	320.4	5.02	24.43	5.45	28.25	6.78	4.34	44.8	0.05	23.2	27.1	0.640118	0.522	23	1.35	3997	2.05	0.47	12	0.521739	IVF	0	13	8	0.615385	是	1	是	1
1	060023385	李雯媛	5.86667	120	1.33333	61.1111	18	1875	150	11	27	4.27	291.4	4.79	38.68	8.23	20.59	7.25	10.27	36.01	0.39	28.49	19.88	1.41655	1.805	24	1.2	5524	1.57	0.58	14	0.583333	IVF	0	11	5	0.454545	否	0
1	401278	庄梦瑶	1.90476	86.6667	1.07692	15.3846	13	1050	150	2	23	1.998	213.9	5.33	12.17	2.88	20.19	6.37	5.53	44.4	0.22	18.23	13.53	0.868132	3.67	14	1.25	1505	3.3	0.19	3	0.214286	ICSI	2	2	1	0.5	是	1	是	1
1	563234	刘真真	2.10526	65	1.46154	38.4615	13	2375	200	5	32	1.73	207.9	4.82			18.53	5.22	3.47	58.75	0.34	8.59	16.92	0.664751	1.42	19	1	1592	6.17	0.58	4	0.210526	IVF	0	5	2	0.4	是	1	是	1
1	452152	李荣萍	9.16667	80	1.66667	91.6667	12	1200	150	11	25	4.822	234	5.78	15.22	3.91	19.57	5.15	5.61	15.2	0.22	20.14	16.53	1.08932	1.93	20	1.2	3044	2.09	0.71	10	0.5	供精IVF	0	11	4	0.363636	是	1	是	1
1	060026369	任红歌	11.1111	60	3.11111	166.667	9	1350	150	15	28	3.66	258.1	4.85		9.77	18.6	3.5	6.43	125.6	0.34	13.15	18.97	1.83714	1.61	28	1.1	6953	3.02	0.53	16	0.571429	IVF	0	15	6	0.4	是	1	是	1		早期流产
1	538179	刘玲玉	3.75	120	1.05556	50	18	2400	150	9	30	7.89	52.36	4.77	16.17	3.43	27.7	5.69	3.89	29.7	0.2	17.6	9.99	0.683656	0.551	19	1.2	3587	2.4	0.78	10	0.526316	IVF	0	9	2	0.222222	是	1	否	0		流产
1	060023949	李笑燕	5.92593	100	1.26667	80	15	2025	150	12	27	1.93	141	5.3	15.13	3.56	21.36	8.93	5.14	63.5	0.22	15.5	25	0.575588	2.21	19	1.3	2352	1.75	0.42	11	0.578947	IVF	0	11	10	0.909091	是	1	是	1
1	417938	吴玉馨	6.06061	153.333	1.04348	43.4783	23	1650	150	10	30	3.9	254.9	4.7			18.9	6.38	9.34	35.7	0.53	23.4	19.8	1.46395	2.06	24	1	5098	1.86	1.04	16	0.666667	IVF	0	10	6	0.6	是	1	是	1
1	060023814	郭洁	5.51724	64	1.4375	75	16	2175	250	12	29	1.94	231.1	5.23			24.94	6.87	5.9	26.4	0.25	26.02	24.21	0.858806	2.89	23	1.1	4891	2.3	0.8	15	0.652174	IVF	0	11	3	0.272727	是	1	否	0		异位妊娠
1	537922	王祥花	14.1667	66.6667	2.1	170	10	1200	150	17	33	2.1	142.7	5.5	28.69	7.01	20.96	7.04	5.88	57.1	0.49	22.15	13.97	0.835227	2.37	21	0.9	3345	2.68	0.86	11	0.52381	IVF	0	17	8	0.470588	是	1	是	1
1	481124	李菲	9.16667	126.667	1.42105	57.8947	19	1200	150	11	31	6.45	340.7	5.12	22.14	5.04	18.22	5.05	3.5	37.17	0.33	15.64	31	0.693069	2.49	27	1.1	4423	4.64	0.62	16	0.592593	IVF	0	11	6	0.545455	是	1	是	1
1	060027124	高娜	4	113.333	0.823529	35.2941	17	1500	150	6	30	4.01	231.2	4.3	14.81	2.83	17.78	6.8	6.87	64.65	8.82	19.28	23	1.01029	1.6	14	0.8	3151	2.89	0.27	10	0.714286	IVF	0	5	2	0.4	是	1	是	1
1	489257	宋波	15.8333	86.6667	2.07692	146.154	13	1200	150	19	29	3.95	294.8	5.55			27.13	6.6	1.5	27.9	2.4	12.8	81	0.227273	2.23	27	1.35	1924	1.83	0.56	16	0.592593	ICSI	14	14	5	0.357143	是	1	是	1
1	228749	李敏	8.57143	133.333	0.8	45	20	1050	150	9	33	2.76	211.7	5.19	16.63	3.84	24.04	5.25	3.65	27.9	0.17	11.19	12.94	0.695238	1.21	16	0.75	1434	1.69	0.32	9	0.5625	IVF	0	9	9	1	是	1	是	1
1	497861	廖书韵	10.3704	126.667	1.10526	73.6842	19	1350	150	14	31	2.39	212.9	5.03	13	2.91	21.16	7.78	3.77	31.34	0.137	10.71	28.6	0.484576	1.54	21	1.1	3193	4.24	0.36	12	0.571429	ICSI	14	10	5	0.5	是	1	是	1
1	909441	刘园园	7.58621	95	0.894737	57.8947	19	1450	200	11	32	2.44	206.4	4.74			24.39	6.98	5.7	28.77	0.29	9.26	17.58	0.816619	3.55	17	1.3	2859	1.62	0.69	13	0.764706	供精IVF	0	11	4	0.363636	是	1	是	1
1	457536	晋倩倩	2.04082	40	1.2	50	10	2450	250	5	31	1.98	242.8	5.5	23.95	5.85	19.33	6.82	5.02	60.8	0.46	17.45	24.56	0.73607	2.9	12	1.1	1507	2.47	0.85	5	0.416667	IVF	0	5	1	0.2	是	1	是	1
1	562833	井凌然	7.5	66.6667	1.9	90	10	1200	150	9	33	2.43	115.2	5.87			21.03	7.68	6.27	47.05	0.45	22.91	8	0.816406	2.62	19	0.8	2443	2.37	0.23	5	0.263158	ICSI	7	6	3	0.5	否	0	否	0
1	060006648	穆娜娜	2.38095	120	1.22222	55.5556	18	4200	150	10	32	3.16	186.1	4.88	22.11	4.8	24.13	6.68	5.75	19.9	0.14	7.12	14.73	0.860778	3.49	22	1	2058	1.4	0.38	9	0.409091	IVF	0	10	6	0.6	是	1	是	1
1	488273	张树玲	2.46914	53.3333	1.75	62.5	8	2025	150	5	30	2.18	296.6	5.14	20.65	4.72	23.15	3.11	2.78	179.4	0.93	13.93	47	0.893891	1.977	14	1.25	2030	3.15	0.47	7	0.5	IVF	0	5	4	0.8	是	1	否	0		异位妊娠
1	538262	岳钦	9.36937	73.3333	1.72727	118.182	22	2775	300	26	34	6.01	213.5	5.31	26.98	6.37	33.2	6.69	8.33	48.7	<0.05	7.78	22.16	1.24514	1.74	38	0.8	8212	2.26	0.49	26	0.684211	IVF	0	15	4	0.266667	是	1	是	1
1	533170	李丹丹	10.9091	133.333	1.35	90	20	1650	150	18	26	3.05	307	4.88	12.68	2.75	20.7	5.4	6.32	31	0.4	21.77	18.86	1.17037	2.24	27	1.1	4871	3.5	0.47	14	0.518519	TESA-ICSI	11	11	7	0.636364	是	1	是	1
1	416068	韩令然	4.84848	57.7778	1.53846	92.3077	13	2475	225	12	27	1.82	276.7	5.34	15.28	3.63	20.01	9.82	5	25.8	0.18	7.84	26.59	0.509165	1.38	20	1.2	2571	3.5	0.42	10	0.5	供精IVF	0	12	7	0.583333	是	1	是	1
1	537029	田化敬	5.25253	48.8889	2.18182	118.182	11	2475	225	13	33	2.41	126.2	4.84			23.92	9.17	9.14	54.9	0.38	8.91	9.47	0.996728	2.18	24	1.2	4812	1.44	0.96	16	0.666667	IVF	0	8	3	0.375	是	1	是	1
1	538261	李晶晶	15	133.333	1.25	90	20	1200	150	18	31	7.26	302.2	5.55	15.94	3.93	28.47	4.83	5.29	39	0.25	12.7	19	1.09524		25	1	5048	2.17	1	15	0.6	ICSI	0	18	7	0.388889	是	1	是	1
1	060014269	张娜	10.5263	69.3333	1.69231	115.385	13	1425	187.5	15	37	3.21	257.2	6	20.18	5.38	24.57	4.89	3.67	25.5	0.09	21.98	5.41	0.750511	0.901	22	1.3	2662	4.38	0.39	13	0.590909	ICSI	13	12	0	0	否	0	否	0
1	536023	葛玉芬	8.33333	100	1.46667	100	15	1800	150	15	36	2.71	无	4.49	26.6	5.31	27.29	5.44	3.63	16.1	0.2	10.46	<2.5	0.667279	3.61	22	1.2	1473	3.75	0.24	6	0.272727	IVF	0	5	2	0.4	是	1	否	0		流产
1	562501	王秋霞	5.55556	84.4444	1.68421	78.9474	19	2700	225	15	33	3.69	245.1	5.43	15.06	3.63	25.91	9.7	32.7	118	0.51	14.6	39	3.37113	2.32	32	0.85	4678	2.47	0.45	19	0.59375	IVF	0	15	11	0.733333	否	0
1	419195	吴爽	13.3333	90.6667	1.41176	100	17	1275	187.5	17	32	4.85	193.7	5.95	18.33	4.85	29.94	4.89	2.55	28.6	0.24	15.6	19.6	0.521472	2.49	24	1.5	2538	3.13	0.64	16	0.666667	IVF	0	16	8	0.5
1	533857	李文慧	4.65116	57.7778	1.84615	115.385	13	3225	225	15	32	1.81	204.9	5.38	14.33	3.43	26.16	7.63	5.89	40.5	0.33	20.59	22.11	0.771953	2.24	24	1.35	4497	1.89	0.48	18	0.75	IVF	0	15	6	0.4	是	1	是	1
1	459005	苏丹丹	6	113.333	1.29412	52.9412	17	1500	150	9	29	2.61	256.4	5.36	16.19	3.51	22.31	7.07	4.26	31.5	0.25	25.23	12.48	0.602546	4.06	22	1.3	1909	3.23	0.39	14	0.636364	ICSI	7	7	2	0.285714	是	1	是	1
1	488581	刘春燕	7.40741	128.889	0.965517	51.7241	29	2025	225	15	34	3.71	230.4	5.59	24.92	6.19	25.94	5.27	2.72	27.4	0.12	13.67	28	0.516129	2.04	28	1.3	>3000	2.06	0.75	18	0.642857	IVF	0	14	7	0.5	是	1	是	1
1	422039	张蓓	5.83333	133.333	1.06667	46.6667	15	1200	112.5	7	31	3.01	343.2	5.17	12.6	2.9	22.35	5.48	2.76	28.9	0.36	22.7	39.16	0.50365	5.14	16	1.1	2752	3.56	0.55	10	0.625	IVF	0	7	4	0.571429	是	1	是	1
1	494334	孙彩霞	4.73118	84.4444	1.15789	57.8947	19	2325	225	11	34	3.53	187.7	4.76			24.54	7.73	4.27	30.4	0.12	14.45	8.11	0.552393	2.53	22	1.35	3417	1.92	0.64	14	0.636364	IVF	0	10	4	0.4	是	1	是	1
1	060030828	庞惠方	13.5849	112	1.5	128.571	14	1325	125	18	29	5.3	329.9	5.44	13.34	3.23	19.18	8.98	6.68	43	0.2	12.43	30.76	0.743875	1.01	21	1	>3000	1.7	0.96	9	0.428571	IVF	0	10	4	0.4	否	0
1	060030896	任晓敏	5.33333	46.6667	1.92857	114.286	14	3000	300	16	30	1.9	305.8	5.16	19.47	4.47	26.06	6.67	4.75	27.5	0.22	8.55	26.6	0.712144	2.37	27	1.2	5562	2.07	0.32	16	0.592593	IVF	13	12	3	0.25	否	0
1	540168	孙雪丽	12.9412	120	1.5	91.6667	12	850	100	11	20	2.73	365.9	5.1	27.05	6.13133	18.48	6.89	3.43	45.7	0.19	7.5	37.54	0.497823	0.952	18	1	>3000	4.26	0.96	11	0.611111	IVF	0	10	6	0.6	是	1	是	1
1	540055	张研研	6.4	43.3333	1.46154	92.3077	13	1875	300	12	31	2.51	335.6	6.16	10.16	2.78158	18.5	7.7	4.99	31.3	0.29	23.1	19.38	0.648052	1.19	19	1	>3000	4.68	0.67	11	0.578947	IVF	0	12	5	0.416667
1	537722	孙红军	8.25397	80	1.66667	108.333	12	1575	150	13	29	3.32	289.6	5.25	13.61	3.17567	24.31	6.47	4.75	54.54	0.85	10.88	18.98	0.734158	0.83	20	1	3150	2.05	0.75	10	0.5	ICSI	11	11	1	0.0909091	是	1	是	1
1	484929	李夏梦	10	120	1.16667	66.6667	18	1200	150	12	29	3.59	218.1	5.62	30.87	7.71064	22.41	5.86	4.79	27.9	0.26	21.81	26.15	0.817406	1.81	21	0.9	>3000	2.53	0.78	13	0.619048	ICSI	11	9	0	0	否	0
1	575857	庞月	6.37681	100	1.46667	73.3333	15	1725	150	11	27	4.52	188.7	4.74	19.13	4.03005	24.38	9.08	3.63	47	0.41	8	33	0.39978	1.5	22	0.9	1904	1.92	0.18	13	0.590909	IVF	0	11	6	0.545455	否	0
1	060035181	张迪	4.36364	58.6667	1.27273	81.8182	11	2062.5	187.5	9	26	2.59	316.7	4.69	30.37	6.33046	24.12	6.4	4.65	30	1.04	20.2	48	0.726562	1.468	14	1.2	2482	2.72	0.69	11	0.785714	IVF	0	9	6	0.666667	是	1	是	1
1	060025781	魏苗苗	8.14815	113.333	1.17647	64.7059	17	1350	150	11	22	3.1	422.2	4.88			17.82	4.77	6.82	29.9	0.41	19	47	1.42977	2.21	20	1.8	5330	2.97	0.62	10	0.5	ICSI	10	10	4	0.4	是	1	是	1
1	060024276	吴磊磊	2.67782	101.333	0.947368	42.1053	19	2987.5	187.5	8	33	2.78	187.2	5.59	34.23	8.50425	28.76	6.66	4.21	43.1	0.19	7.96	18.5	0.632132	0.943	18	1	1640	1.68	0.44	8	0.444444	IVF	0	8	2	0.25	是	1	是	1
1	493924	张丽	15.7265	120	1.61111	127.778	18	1462.5	150	23	25	3.28	164.7	4.91	19.58	4.27279	24.28	3.8	7.11	38.3	0.07	16.32	26.62	1.87105	2.73	29	1.1	7165	1.94	0.69	20	0.689655	ICSI	19	10	3	0.3
1	406886	王月	7.61905	102.222	1.43478	104.348	23	3150	225	24	25	3.37	192.8	5.33	13.35	3.16247	23.42	5.39	4.36	23.8	＜0.05	12.4	10.4	0.808905	1.89	33	1.3	5484	1.22	1	19	0.575758	ICSI	14	11	7	0.636364	是	1	否	0		流产
1	539700	郭焕	8.33333	106.667	1.125	62.5	16	1200	150	10	34	2.55	245.7	4.35			21.78	5.42	4.97	37.4	0.45	18	13.2	0.916974	1.72	18	0.8	4051	1.95	0.53	10	0.555556	IVF	0	10	3	0.3	是	1	是	1		中晚期流产
1	060035187	黄传凤	5	93.3333	0.928571	42.8571	14	1200	150	6	32	2.63	291.4	5.21	32.49	7.52324	20.01	7.34	5.56	62.4	0.14	13.4	27.2	0.757493	2.63	13	0.8	3038	5.56	0.44	6	0.461538	IVF	0	6	3	0.5	是	1	是	1		早期流产
1	577054	钟蕊	11.8519	100	1.73333	106.667	15	1350	150	16	25	5.25	258	5.02	29.28	6.53269	19.12	5.21	5.9	25	0.4	31.08	37.75	1.13244	1.52	26	0.9	5286	2.81	0.82	16	0.615385	IVF	0	16	9	0.5625	是	1	是	1
1	060030241	李丹	5.25253	40	2.44444	144.444	9	2475	225	13	32	2.18	277.8	5.19	14.87	3.43001	21.53	7.07	4.56	49.9	0.06	13.43	20.2	0.644979	1.41	22	1.3	2889	2.42	0.72	13	0.590909	IVF	0	13	7	0.538462	是	1	是	1
1	407314	朱妮妮	0.711111	93.3333	1.33333	9.52381	21	2812.5	225	2	36	3.38	277.5	5.4	12.02	2.8848	33.2	5.52	3.69	38.1	0.31	12.73	23.03	0.668478	3.72	28	1	1148	0.97	0.17	15	0.535714	IVF	0	2	0	0
1	459529	陈兰庆	3.80952	100	1.8	80	15	3150	150	12	33	6.59	156.9	4.84	15.58	3.35143	21.79	7.19	4.71	35.31	0.18	9.84	17	0.655076	2.04	27	1.1	5288	1.86	0.3	10	0.37037	供精IVF	0	12	1	0.0833333	是	1	是	1
1	540532	陈晓	18.3333	152	1.63158	115.789	19	1200	125	22	32	6.02	217.8	5.12	13.29	3.02421	17.26	5.85	7.08	60.7	＜0.05	9.5	13.6	1.21026	1.99	31	0.7	6425	2.26	0.59	13	0.419355	IVF	0	14	4	0.285714
1	926856	郭景玲	5.2381	46.6667	3.42857	157.143	7	2100	150	11	36	3.53	162.9	5.13	12.79	2.91612	24.84	5.99	4.76	78.7	0.35	15.5	31.2	0.794658	2.51	24	0.9	2513	1.04	0.4	13	0.541667	IVF	0	11	7	0.636364	是	1	是	1		早期流产
1	060035873	李超楠	6.66667	113.333	1	64.7059	17	1650	150	11	29	4.98	326	5.6	14.46	3.59893	22.7	4.32	3.41	32.3	0.23	15.87	23.49	0.789352	2.66	17	1	2017	3.45	0.46	9	0.529412	IVF	0	11	8	0.727273	是	1	是	1
1	562781	杨萌萌	6.66667	86.6667	1.30769	53.8462	13	1050	150	7	24	3.09	286	5.84			24.46	6.87	3.04	22.39	0.62	27.18	52	0.442504	1.55	17	1.1	2874	3.13	0.52	7	0.411765	供精IVF	0	7	4	0.571429	是	1	否	0		流产
1	576522	李玲玲	4.68085	70	1	78.5714	14	2350	200	11	31	1.69	236.1	5.45			25.27	6.88	3.88	42.8	0.32	13.34	21.37	0.563953	1.53	14	1.25	1618	1.09	0.93	9	0.642857	IVF	0	10	5	0.5	否	0
1	060036834	李雅文	11.1111	186.667	0.857143	47.619	21	900	112.5	10	28	1.68	206.8	5.03	31.61	7.07	22.7	6.44	7.49	74.45	0.3	29.43	32.28	1.16304	1.06	18	1.3	4292	5.64	0.69	10	0.555556	IVF	0	10	3	0.3	是	1
1	536158	刘亚辉	15.5556	153.333	1	60.8696	23	900	150	14	28	4.12	333.6	5.67	17.21	4.33692	27.34	5.26	4.58	29.5	0.44	26.38	28.93	0.870722	0.932	23	1.25	5018	4.09	0.3	13	0.565217	ICSI	9	9	5	0.555556
1	060029071	刘明明	11.4286	53.3333	4	300	8	2100	150	24	35	5.33	169	4.32	15.84	3.04128	22.04	6.35	13.7	47.1	0.35	33.4	22.4	2.15748	2.651	32	1.3	7988	4.44	0.6	17	0.53125	IVF	0	24	11	0.458333
1	060038842	姚铭雪	5.92593	80	1.91667	66.6667	12	1350	150	8	31	4.61	173	5.31			24.09	6.98	6.28	36.2	0.17	22.11	24.12	0.899713	3.5	23	1.1	4855	2.84	0.36	11	0.478261	IVF	0	8	2	0.25	是	1
1	541909	程翠萍	24.1667	126.667	1.68421	152.632	19	1200	150	29	27	4.16	83.85	5	11.82	2.62667	21.68	4.75	5.47	26	0.33	23.77	9	1.15158	2.08	32	1.25	1832	1.11	0.21	19	0.59375	IVF	0	19	11	0.578947
		T	0.14881	0.0252843	0.141309	0.0359674	0.0230556	0.1311	0.880596	0.454671	0.848675	0.00215674	0.676256	0.177181	0.929083	0.99761	0.0738284	0.155619	0.805478	0.341299	0.329651	0.500297	0.289302	0.487552	0.369886	0.735048	0.577269	0.0140729	0.174467	0.894023	0.077505	0.00416003		0.840266	0.924221	0.212684	0.41626		0.0947854		0.0196417
		平均数	8.69593	99.0745	1.49426	88.5037	16.0351	1785.67	171.767	13.4397	30.1552	3.50889	248.827	5.25843	19.079	4.53042	23.5096	6.29552	5.39457	40.8702	0.447835	16.9056	23.959	0.884209	2.2056	22.5431	1.11466	3805.64	2.52612	0.636552	12.6379	0.557977		1.75	11.3017	4.61207	0.404352		0.823529		0.872093
		标准差	4.82032	36.8315	0.543117	42.3157	4.46804	721.075	42.3213	5.65269	3.6798	1.48084	78.6611	0.365683	6.86831	1.72006	3.32556	1.40419	3.34394	24.2184	0.898648	6.74364	12.4806	0.508819	0.907735	5.75801	0.211621	1726.38	1.10626	0.649009	4.25573	0.123434		4.16377	4.09712	3.04965	0.233891		0.383103		0.335945
		平均数	7.54471	114.273	1.3656	74.9776	17.8545	1967.95	170.682	12.7455	30.0364	4.36149	254.563	5.33704	19.1898	4.52951	24.5202	5.97509	5.52309	37.2756	0.326111	16.0976	26.4976	0.939574	2.33935	22.8909	1.09636	3070.55	2.86382	0.624	11.3636	0.498262		1.61818	11.2364	3.98182	0.372221		0.702128		0.6875
		标准差	4.90745	49.0461	0.506825	31.0826	5.5157	760.516	47.5814	5.67065	4.0367	2.0184	91.1836	0.319159	6.46386	1.47002	3.64736	1.3015	2.80893	20.1893	0.23325	8.37953	18.203	0.433692	0.884878	7.23334	0.172899	1851.93	2.13397	0.369417	4.64026	0.129926		3.58748	4.38416	3.13576	0.254988		0.462267		0.470929
长方案/拮抗剂方案	卡号	姓名	OSI	MOSI	FORT	FOI	AFC	COH总量	Gn启动剂量	获卵数	年龄	AMH	DHE-S(98.8-340)	GLU	空腹胰岛素	HOMA-IR	BMI	FSH	LH	E2	P	PRL（4.79-23.3）	T（8.4-48.1）	LH/FSH	TSH（0.27-4.2）	HCG卵泡数	HCG日内膜厚度	HCG日雌激素	HCG LH	HCG日孕酮	优势卵泡数（大于等于14mm）		受精方式	MII（成熟卵）	可移植胚胎	优胚数		生化妊娠	生化妊娠	临床妊娠	临床妊娠	足月产
2	060014990	吴复荣	4.63158	50	2.3	110	10	2375	200	11	33	2.45	313.1	5.34			27.93	5.53	2.08	25.2	0.43	12.62	33.24	0.37613	2.13	23	1.2	1911	2.55	0.56	6	0.26087	IVF	0	11	6	0.545455	是	1	否	0		早期流产
2	535630	郭孟玲	12.4444	136	1.29412	82.3529	17	1125	125	14	30	9.5	129.1	5.69	22.68	5.74	21.5	5.3	6.69	27.9	0.34	18.7	16.1	1.26226	1.6	22	1.1	>3000	2.78	0.36	13	0.590909	IVF	0	14	3	0.214286	是	1	是	1
2	437495	韩飞	15	177.778	1.35	75	20	1000	112.5	15	24	3.53	337.5	5.56			19.2	6.23	3.89	44.5	0.44	16.39	31.13	0.624398	1.6	27	1.2	4051	1.59	0.58	15	0.555556	IVF	0	15	0	0
2	497489	程亚琼	3.11111	133.333	1.15	35	20	2250	150	7	24	5.81	141	5.19	15.1	3.48	27.68	5.07	6.78	24.5	0.23	11.82	16.7	1.33728	2.46	23	0.85	1780	5.71	0.18	9	0.391304	IVF	0	7	2	0.285714	是	1	是	1
2	060014436	贾明欣	2.85714	151.111	0.647059	17.6471	17	1050	112.5	3	31	3.62	303.8	5.52	13.95	3.42	20.26	5.37	5.44	30.71	0.52	11.38	10.91	1.01304	1.62	11	1	1460	2.57	0.29	6	0.545455	IVF	0	2	2	1	否	0
2	483618	郭莹莹	8.88889	96	1.16667	100	24	2700	250	24	28	2.8	353.9	5.31	21.49	5.07	30.83	6.15	5.64	33	0.11	25.29	41.12	0.917073	3.08	28	1.1	4290	1.88	0.45	19	0.678571	IVF	0	15	0	0	是	1	否	0		流产/早期流产
2	565783	陈娟	21.9048	113.333	2.41176	135.294	17	1050	150	23	27	6.06	341.8	5.19	15.04	3.47	25.1	3.13	4.95	33.2	0.22	16.76	28.03	1.58147	3.3	41	1.25	7447	7.67	0.63	21	0.512195	IVF	0	12	8	0.666667	否	0
2	533925	张爽	8.14815	140	1.09524	52.381	21	1350	150	11	28	7.03	324.2	4.73	18.99	3.99	30.03	5.66	10.16	83.5	0.26	16.1	48.56	1.79505	2.1	23	1	4607	5.47	0.47	13	0.565217	ICSI	0	9	4	0.444444	是	1	是	1
2	400505	严磊	3.93939	46.6667	1.71429	92.8571	14	3300	300	13	33	2.28	248.3	5.54	12.63	3.11	26.94	4.91	5.67	29.8	0.33	11.08	11.93	1.15479	1.45	24	1.1	2224	5.82	1.16	13	0.541667	ICSI	0	13	0	0	否	0
2	535823	刘丽文	7.03704	76.3636	1.33333	90.4762	21	2700	275	19	32	1.6	279.5	4.97	27.7	6.12	29.83	5.15	3.02	42.2	0.39	46.1	26.66	0.586408	3.53	28	0.8	2078	2.04	0.75	10	0.357143	IVF	0	17	5	0.294118	是	1	是	1
2	536633	王艳	7.90123	71.1111	1.4375	100	16	2025	225	16	33	1.7	229.2	5.98	27.71	7.36	19.36	9.07	7.59	29	1.29	14.67	21.52	0.836825	1.82	23	1.2	3421	1.48	1.06	7	0.304348	自精ICSI/供精IVF分半	7	13	4	0.307692	是	1	是	1
2	486953	孙丽	18.3333	120	1.44444	122.222	18	1200	150	22	35	3.4	148.3	5.29	32.72	7.69	24.02	4.58	5.1	47.8	0.29	10.8	21.72	1.11354	2.33	26	1.1	2996	2.59	0.39	13	0.5	IVF	0	21	15	0.714286	是	1	是	1
2	243438	邓祥荣	2.66667	46.6667	2.71429	85.7143	7	2250	150	6	37	4.79	431.1	4.98			25.46	8.01	9.37	31.3	0.45	7.41	35.32	1.16979	2.5	19	1	1715	1.02	0.78	7	0.368421	IVF	0	6	1	0.166667	否	0
2	060024164	王娜	4.16667	100	1.33333	66.6667	15	2400	150	10	39	2.04	271	5.17	15.25	3.5	24.31	6.32	4.25	47	<0.05	14.98	31.38	0.672468	1.2	20	0.9	1859	2.84	0.48	4	0.2	IVF	0	10	6	0.6	否	0
2	535677	刘春阳	4.44444	106.667	1.0625	68.75	16	2475	150	11	21	2.2	354	4.68	28.99	6.03	26.96	4.39	1.95	21.7	0.08	6.64	29.22	0.444191	2.39	17	1	1263	1.25	0.19	7	0.411765	IVF	0	11	0	0	是	1	是	1		早期流产
2	412318	孙玉娜	10.5263	146.667	1.31818	68.1818	22	1425	150	15	29	5.71	140.4	5.55	17.75	4.38	22.29	4.75	3.33	36.1	0.17	24.9	21.37	0.701053	2.05	29	1.1	4674	0.71	1.29	17	0.586207	ICSI	0	14	6	0.428571	是	1	是	1
2	347390	宋秀英	5.26316	100	1.26667	100	15	2850	150	15	27	3.492	157.1	5.57	14.77	3.66	23.41	7.1	4.69	42.7	0.21	41.74	24.4	0.660563	1.45	19	1.1	3212	3.6	0.64	8	0.421053	ICSI	11	11	8	0.727273	否	0	否	0
2	489958	张慧敏	3.33333	53.3333	3.25	150	8	3600	150	12	28	7.63	无	5.65			27.93	6.13	2.81	13.44	0.1	8.03	25.07	0.458401	1.62	26	1.1	2279	1.45	0.52	10	0.384615	IVF	0	12	4	0.333333	是	1	是	1
2	060008007	吕坤	5.51724	108.571	1.21053	42.1053	19	1450	175	8	30	5.26	265.5	5.29	31	7.29	29.92	5.21	7.58	33.2	0.12	16.9	34.3	1.45489	1.99	23	1.25	1719	12.5	1.7	12	0.521739	IVF	0	8	3	0.375	是	1	是	1
2	537953	王秀井	4.66667	86.6667	0.692308	53.8462	13	1500	150	7	30	1.63	308.3	5.64	12.28	3.08	19.72	6.57	6.79	46.7	0.3	12.09	25.02	1.03349	1.05	9	0.8	2138	2.69	0.5	8	0.888889	IVF	0	7	6	0.857143	是	1	是	1
2	060017318	陈秀月	13.0081	166.667	1.12	80	25	1537.5	150	20	29	4.87	310.3	5.43			22.16	4.94	5.6	36.5	0.35	14.92	33.71	1.1336	0.858	28	1.2	5901	1.57	0.37	18	0.642857	自精ICSI/供精IVF	9	18	3	0.166667	是	1	是	1
2	402370	张婷婷	8.20513	126.667	1.42105	84.2105	19	1950	150	16	30	4.77	160.8	5.32	21.19	5.01	29.84	4.09	4.1	34.9	0.39	17.78	21.95	1.00244	2.99	27	1.35	>3000	2.29	0.33	16	0.592593	IVF	0	16	7	0.4375	是	1	否	0		流产
2	564295	张丹丹	3.05085	133.333	1.4	45	20	2950	150	9	26	3.39	307.7	5.33	11.49	2.72	28.95	7.9	3	40	1.02	10.9	53.63	0.379747	3.5	28	1.25	1999	2.52	0.29	12	0.428571	IVF	0	8	7	0.875	是	1	是	1
2	489876	袁芳芳	12.2222	204.444	0.956522	47.8261	23	900	112.5	11	31	4.65	264.8	4.94	33.25	7.3	17.4	7.01	8.25	36.6	0.22	10.84	15.29	1.17689		22	0.95	1939	1.16	0.35	12	0.545455	IVF	0	10	4	0.4	是	1	是	1
2	910390	王秋立	2.66667	32.7273	1.66667	66.6667	9	2250	275	6	34	1.83	253.4	4.78			23.99	7.07	8.24	34.3	0.22	10.5	9.4	1.16549	3.46	15	1.4	1375	3.19	0.39	3	0.2	IVF	0	6	3	0.5	是	1	否	0		流产
2	060021736	李彬	6.41975	80	1.55556	72.2222	18	2025	225	13	23	2.3	264.1	5.5	21.81	5.33	23.28	4.66	3.55	41.9	0.24	8.25	17.47	0.761803	2.44	28	1.1	3446	0.87	0.41	11	0.392857	IVF	0	13	5	0.384615	是	1	是	1
2	060025222	王春燕	3.9604	80	1.21429	71.4286	14	2525	175	10	34	3.48	207.6	5.77	17.07	4.38	29.6	6.52	2.36	22.5	0.11	4.96	15.68	0.361963	3.95	17	1.1	2024	4.26	0.66	7	0.411765	IVF	0	10	0	0
2	565714	董芝	13.0612	168	1.19048	76.1905	21	1225	125	16	25	5.58	143.3	5.14	13.99	3.19594	25.9	4.42	7.19	33.7	0.25	10.37	20.31	1.6267	3.09	25	1	5214	2.88	0.37	14	0.56	ICSI	0	13	6	0.461538	是	1	是	1
2	489060	王环环	5.33333	75.5556	0.941176	70.5882	17	2250	225	12	31	2.67	234.4	5.35			23.5	6.08	2.25	29.09	0.44	16.9	20	0.370066	1.79	16	0.8	2219	0.95	0.72	10	0.625	IVF	0	12	6	0.5	否	0	否	0
2	060005366	王婷婷	3.93443	224	0.892857	21.4286	28	1525	125	6	26	5.92	216.6	5.02	26	5.8	23.79	5.33	7.78	29.3	0.1	21.62	20.9	1.45966	3.84	25	1	1461	1.55	0.27	8	0.32	pESA/TESA-ICSI	6	6	2	0.333333	是	1	是	1
2	562553	吕彦芳	10.9091	140	1.61905	85.7143	21	1650	150	18	30	6.65	226.8	5.18			27.81	5.25	4.81	29.4	0.26	22.69	13.49	0.91619	3.77	34	1	2263	7.25	0.57	10	0.294118	IVF	0	16	8	0.5	是	1	否	0		早期流产
2	495374	隗广英	20.202	195.556	1.72727	113.636	22	1237.5	112.5	25	32	6.8	273.4	5.93	17.03	4.49	22.31	4.48	2.47	32	0.36	19.72	47	0.551339	2.852	38	1.1	6069	1.1	1.75	23	0.605263	IVF	0	20	7	0.35	是	1	是	1		早期流产
2	060004162	董菲菲	5.92593	97.7778	1.09091	54.5455	22	2025	225	12	27	2.5	343.8	5.22			21.25	4.14	5.02	39.5	0.72	13.1	46.21	1.21256	2.54	24	0.9	2846	0.8	1.7	13	0.541667	ICSI	12	12	9	0.75	是	1	是	1
2	454745	韩文亚	8.39506	48.8889	2.18182	154.545	11	2025	225	17	29	3.03	214.5	6.01	12.2	3.26	21.4	6.36	5.31	53.5	0.25	20.23	12.96	0.834906	1.73	24	1	4280	1.37	0.93	13	0.541667	IVF	0	17	0	0
2	427899	丁聪聪	7.22222	84.4444	1.47368	68.4211	19	1800	225	13	33	5.51	157.7	5.09	15.9	3.6	19.09	5.69	6.37	36.6	0.09	21.91	21.38	1.11951	2.47	28	1.1	2862	1.19	0.52	17	0.607143	IVF	0	13	4	0.307692	是	1	否	0		流产
2	481101	王雪莲	11.3333	108.571	1.52632	89.4737	19	1500	175	17	33	3.88	373.5	5.76			22.32	6.65	7.26	32.13	0.27	30.83	1.34	1.09173	2.25	29	1	6226	3.88	0.93	16	0.551724	IVF	0	16	8	0.5
2	324806	王娟	1.33333	10	2.33333	133.333	3	3000	300	4	36	1.6	140.8	5.44	20.13	4.87	25.95	7.67	3.15	38.6	0.26	12	13.7	0.410691	2.01	7	1.5	1129	3.3	0.37	3	0.428571	pESA/TESA-ICSI	3	3	1	0.333333
2	435175	谢莹	4.73118	140	1.38095	104.762	21	4650	150	22	25	3.43	372.5	5.23	32.35	7.51958	30.64	6.46	6.46	21.9	0.25	8.48	34.42	1	2.33	29	1.3	5030	6.43	0.89	18	0.62069	IVF	0	21	0	0	否	0
2	535202	陈菲菲	3.80952	113.333	0.588235	35.2941	17	1575	150	6	37	1.68	248.7	5.43	13.25	3.2	22.29	6.11	4.87	20	0.33	22.92	29.36	0.797054	4.16	10	1.4	1090	1.94	0.19	6	0.6	IVF	0	6	2	0.333333	是	1	否	0		流产
2	060026798	刘春丽	5.92593	80	1.83333	66.6667	12	1350	150	8	27	4.73	182.9	5.51	15.09	3.69537	23.48	6.01	2.07	31	0.39	11.4	12.9	0.344426	2.34	22	0.9	2204	1.31	0.45	11	0.5	ICSI	7	6	1	0.166667	否	0
2	300334	付春阳	11.8519	100	1.26667	106.667	15	1350	150	16	31	6.04	202.7	4.94	14.7	3.22747	25.58	6.49	7.54	45.5	0.27	16.74	22.05	1.16179	1.54	19	0.9	3617	0.98	0.33	9	0.473684	供精IVF	0	14	7	0.5	是	1	否	0		流产
2	060028597	宋彩侠	4.84848	140	1.14286	57.1429	21	2475	150	12	23	8.21	165.2	4.9	13.26	2.88773	21.82	7	4.1	27	0.3	20.2	29	0.585714	3.63	24	1.1	4045	2.78	0.43	14	0.583333	IVF	0	9	0	0
2	060011602	李园慧	4.91228	133.333	0.75	35	20	1425	150	7	31	3.37	138.7	5.14	16.71	3.81731	21.45	5.79	5.1	38.3	0.39	11.3	21.3	0.880829	1.59	15	1	2177	1.93	0.8	8	0.533333	IVF	0	7	1	0.142857	是	1	是	1
2	060026990	徐梦维	6.66667	120	1.27778	61.1111	18	1650	150	11	32	3.89	207	5.32	18.94	4.47826	27.18	5.3	4.79	40.9	0.48	9.26	16.51	0.903774	1.66	23	1.1	1928	1.05	0.75	13	0.565217	IVF	0	11	6	0.545455
2	539766	种秋红	17.2043	133.333	1.08	80	25	1162.5	187.5	20	23	6.07	187	5.4	12.54	3.0096	30.75	5.7	2.75	38	0.18	16.72	12.13	0.482456	3.49	27	0.75	3113	2.18	0.27	15	0.555556	IVF	0	13	0	0	是	1	是	1
2	487596	高尊尊	5.41667	206.667	1	41.9355	31	2400	150	13	33	4.99	252.6	4.97	30.91	6.82768	29.74	6.67	17.1	163	0.19	16.15	134	2.56372	1.76	31	1.2	5851	5.1	0.87	14	0.451613	IVF	0	13	5	0.384615	否	0
2	566433	赵冬姝	3.7037	86.6667	0.923077	38.4615	13	1350	150	5	30	3.56	334.7	5.73	24.51	6.24188	24.08	6.6	2.43	31.4	0.13	14.6	23.7	0.368182	1.53	12	1	1384	2.11	0.23	6	0.5	ICSI	5	5	3	0.6	否	0
2	060018210	顾茜	3.46154	45	1.55556	100	9	2600	200	9	33	1.77	183	5.21	15.37	3.56	24.16	8.97	5.37	40.29	0.41	20.58	29	0.598662	2.41	14	1.2	2082	2.63	0.87	6	0.428571	IVF	0	8	2	0.25	是	1	是	1
2	575981	谭颖	3.75	120	1.22222	50	18	2400	150	9	34	6.31	248.4	5.74	13.91	3.55	26.13	6.53	3.27	33	0.5	12.6	17.65	0.500766	1.81	22	1.5	2054	3.04	1.04	12	0.545455	IVF	0	9	2	0.222222	否	0
2	060030180	张娇	18	173.333	1.5	103.846	26	1500	150	27	27	5.11	219.1	5.51			21.34	5.49	7.47	30.6	0.18	15.17	26.18	1.36066	1.7	39	1.25	10557	2.14	0.78	21	0.538462	冻精ICSI	15	15	6	0.4
2	562787	田雨	5.10638	200	1.12	48	25	2350	125	12	36	7.46	255.7	4.76	15.39	3.25584	21.99	9.62	13.55	37.8	0.09	12.52	21.11	1.40852	2.24	28	1.35	2222	5.19	0.61	9	0.321429	IVF	0	12	8	0.666667	是	1
2	060028321	魏珍	5.09091	112	1.07143	50	14	1375	125	7	27	4.25	293.9	5.37	17.56	4.19099	17.41	7.76	6.04	46	1	39.85	39	0.778351	1.52	15	1.2	1977	2.35	0.41	11	0.733333	ICSI	6	6	2	0.333333	是	1
2	905969	姜凤玲	8.42105	84.4444	1.05263	63.1579	19	1425	225	12	35	7.51	129	5.33	16.61	3.93472	23.6	4.43	4.47	21	0.1	7.99	12.73	1.00903	4.43	20	1	3422	1.87	0.34	13	0.65	IVF	8	8	6	0.75	否	0
2	577664	陶菲菲	8.27586	200	0.84	48	25	1450	125	12	30	7.53	336.7	5.49			20.2	5.8	7.76	37.4	0.25	6.17	33.41	1.33793	2.68	21	1	2619	2.28	0.6	9	0.428571	IVF	0	12	5	0.416667	是	1
2	494826	李婷婷	1.81818	60	1	50	12	3300	200	6	30	2.01	618	5.68	15.95	4.02649	25.55	5.01	4.14	23.1	0.34	10.8	24.8	0.826347	0.695	12	1.25	990	3.86	0.55	6	0.5	IVF	0	6	0	0	否	0
